# Supplementary material for: Molecular Fingerprinting and Hybridity Authentication in Cowpea Using Single Nucleotide Polymorphism Based Kompetitive Allele-Specific PCR Assay
Source: Front Plant Sci. 2021 Oct 5;12:734117. doi: 10.3389/fpls.2021.734117 (PMC8524091; doi:10.3389/fpls.2021.734117)
Supplement: Supplementary file 2 [file Data_Sheet_2.xlsx]

## Sheet: Supp File1-1_Polymorphism score
Suplementary File 1-1 Scores of marker polymoprphism across 222 parental combinations
Parent combination	snpVU00001	snpVU00002	snpVU00003	snpVU00004	snpVU00007	snpVU00008	snpVU00009	snpVU00010	snpVU00011	snpVU00012	snpVU00013	snpVU00014	snpVU00015	snpVU00016	snpVU00017	snpVU00018	snpVU00019	No of polymorphic markers per cross combination	% Marker polymorphism per cross combination
2091-2_x_573-2-1	NA	NA	NA	NA	0	0	0	NA	0	0	0	NA	0	0	NA	0	NA	0	0
2130-1_x_573-1-1	0	0	0	0	0	0	0	0	0	0	0	0	0	0	0	0	0	0	0
1084-6_x_573-1-1	0	0	0	0	0	0	0	0	0	0	1	0	0	0	0	0	0	1	0.0588235
1870-6_x_573-1-1	NA	0	NA	NA	NA	NA	0	NA	0	0	1	NA	0	NA	0	0	0	1	0.0588235
2046-2_x_573-1-1	0	0	0	0	0	0	0	0	0	0	1	0	0	0	0	0	0	1	0.0588235
1945-1_x_573-1-1	0	0	1	0	0	0	0	0	0	0	0	NA	0	0	0	0	1	2	0.117647
2032-2_x_573-1-1	0	0	0	0	0	0	1	1	0	0	0	0	0	0	0	0	0	2	0.117647
2131-2_x_573-1-1	NA	1	NA	0	0	0	0	NA	1	0	0	NA	0	0	0	0	0	2	0.117647
2217_x_573-1-1	0	0	0	0	0	1	0	1	0	0	0	0	0	0	0	0	0	2	0.117647
2390-3_x_573-1-1	0	0	0	0	0	1	1	0	0	0	0	NA	0	0	0	0	0	2	0.117647
2396-6_x_573-1-1	1	0	NA	0	0	0	NA	NA	1	0	NA	NA	NA	0	NA	0	0	2	0.117647
2814-5_x_573-1-1	0	0	0	0	0	1	1	0	0	0	0	0	0	0	0	0	0	2	0.117647
1150-2_x_573-1-1	0	0	1	0	0	0	0	0	0	1	0	1	0	0	0	0	0	3	0.176471
1697-3_x_573-1-1	0	0	1	0	0	0	1	0	0	0	0	1	0	0	0	0	0	3	0.176471
1960-2_x_573-1-1	1	0	NA	0	0	1	0	1	0	0	0	0	0	0	0	0	0	3	0.176471
1988-2_x_573-1-1	0	1	0	0	0	1	0	0	0	0	1	0	0	0	0	0	0	3	0.176471
2022_x_573-1-1	1	0	0	0	0	0	0	0	0	1	0	1	0	0	0	0	0	3	0.176471
2036-1_x_573-1-1	0	0	0	0	0	1	1	1	0	0	0	0	0	0	0	0	0	3	0.176471
2037-1_x_573-1-1	0	1	0	0	0	0	1	NA	0	0	1	NA	0	0	0	0	0	3	0.176471
2179-1_x_573-1-1	0	0	1	0	0	0	0	0	0	1	0	1	0	0	0	0	0	3	0.176471
2238-1_x_573-1-1	1	1	NA	NA	NA	NA	0	0	0	0	1	NA	NA	0	0	0	0	3	0.176471
2238-2_x_573-1-1	0	0	1	0	0	0	0	1	0	0	1	0	0	0	0	0	0	3	0.176471
2244-1_x_573-1-1	0	NA	1	0	0	0	NA	1	0	0	0	1	0	0	0	0	0	3	0.176471
2255-1_x_573-1-1	NA	1	NA	NA	NA	NA	NA	NA	NA	1	NA	1	NA	0	0	0	NA	3	0.176471
2280-2_x_573-1-1	NA	1	NA	0	0	1	NA	0	1	0	0	0	NA	0	0	0	0	3	0.176471
2284-1_x_573-1-1	0	0	1	0	0	1	1	0	0	0	0	0	0	0	0	0	0	3	0.176471
2358-10_x_573-1-1	0	0	0	0	0	1	1	1	0	0	0	NA	0	0	0	0	0	3	0.176471
2396-6_x_573-2-1	0	0	NA	0	NA	NA	1	1	0	0	0	1	0	0	NA	0	0	3	0.176471
2436-3_x_573-1-1	0	NA	NA	NA	NA	NA	NA	NA	0	1	0	1	NA	NA	NA	NA	1	3	0.176471
2559-8_x_573-2-1	1	0	1	0	0	1	NA	NA	0	0	0	NA	0	0	NA	0	NA	3	0.176471
1734-1_x_573-1-1	0	0	0	0	0	0	0	0	0	1	0	NA	0	1	1	0	1	4	0.235294
1862-2_x_573-1-1	1	1	0	0	0	1	1	0	0	0	0	NA	0	0	0	0	0	4	0.235294
1883-1_x_573-1-1	0	1	0	0	0	1	0	0	0	1	0	1	0	0	0	0	0	4	0.235294
1957-2_x_573-1-1	1	0	1	0	0	1	0	1	0	0	0	0	0	0	0	0	0	4	0.235294
1966-1_x_573-1-1	NA	NA	NA	NA	NA	NA	NA	NA	1	1	1	NA	NA	0	NA	NA	1	4	0.235294
2029_x_573-1-1	0	0	1	0	0	0	0	0	0	1	0	1	0	0	0	0	1	4	0.235294
2039-2_x_573-1-1	1	0	NA	0	0	1	1	1	0	0	0	NA	0	0	0	0	0	4	0.235294
2111-2_x_573-1-1	0	0	1	0	0	1	NA	1	0	0	0	1	0	0	0	0	0	4	0.235294
2116-2_x_573-1-1	1	0	0	0	0	1	1	1	0	0	0	NA	0	0	0	0	0	4	0.235294
2133-3_x_573-1-1	0	1	1	0	0	1	NA	0	1	0	0	0	0	0	0	0	0	4	0.235294
2188-1_x_573-1-1	0	0	1	0	0	1	0	0	0	1	0	1	0	0	0	0	0	4	0.235294
2188-2_x_573-1-1	0	0	1	0	0	0	0	0	0	1	0	1	0	0	1	0	0	4	0.235294
2235_x_573-1-1	1	0	0	0	0	1	0	0	0	0	0	1	0	1	0	0	0	4	0.235294
2244-2_x_573-1-1	0	0	1	0	0	0	1	1	0	0	0	1	0	0	0	0	0	4	0.235294
2443-1_x_573-1-1	NA	1	0	0	1	0	1	0	0	0	1	NA	NA	0	0	0	NA	4	0.235294
2559-8_x_573-1-1	1	0	1	0	0	1	0	1	0	0	0	0	0	0	0	0	0	4	0.235294
2790-7_x_573-1-1	1	0	1	0	0	1	0	NA	1	0	0	NA	0	0	0	0	0	4	0.235294
1682-2_x_573-1-1	0	0	1	0	0	1	1	0	0	0	1	1	0	0	0	0	0	5	0.294118
1709-3_x_573-1-1	1	0	1	0	0	1	0	NA	1	0	0	NA	1	0	0	0	0	5	0.294118
1710-1_x_573-1-1	1	0	NA	0	0	1	0	1	1	0	0	1	0	0	0	0	0	5	0.294118
1721-2_x_573-1-1	0	0	1	0	0	1	0	1	1	0	1	0	0	0	0	0	0	5	0.294118
1856-5_x_573-1-1	1	1	0	0	0	1	1	0	0	0	0	1	0	0	0	0	0	5	0.294118
1862-1_x_573-1-1	1	1	0	0	0	1	1	0	0	0	0	1	0	0	0	0	0	5	0.294118
1894_x_573-1-1	0	1	1	0	0	1	0	1	0	0	1	0	0	0	0	0	0	5	0.294118
1907-2_x_573-1-1	NA	1	0	0	1	1	0	0	0	1	1	0	0	0	0	0	0	5	0.294118
1937-1_x_573-1-1	0	0	1	0	0	1	1	1	0	0	1	0	0	0	0	0	0	5	0.294118
1940_x_573-1-1	NA	NA	1	0	0	0	1	NA	NA	NA	0	1	0	0	1	0	1	5	0.294118
1942-1_x_573-2-1	0	0	1	0	0	1	1	1	1	0	0	0	0	0	0	0	0	5	0.294118
1974-1_x_573-1-1	0	0	1	0	0	1	1	1	0	0	0	0	0	1	0	0	0	5	0.294118
2042-2_x_573-1-1	0	0	1	0	0	1	1	1	0	0	0	1	0	0	0	0	0	5	0.294118
2075-2_x_573-1-1	0	0	1	0	0	1	0	1	0	1	1	0	0	0	0	0	0	5	0.294118
2091-2_x_573-1-1	1	1	0	0	0	1	1	0	0	0	0	1	0	0	0	0	0	5	0.294118
2104-1_x_573-1-1	1	0	0	0	0	1	1	1	0	0	0	1	0	0	0	0	0	5	0.294118
2112-2_x_573-1-1	0	0	1	0	0	1	1	1	0	0	0	1	0	0	0	0	0	5	0.294118
2113-2_x_573-1-1	1	0	0	0	0	1	1	1	0	0	0	1	0	0	0	0	0	5	0.294118
2131_x_573-1-1	1	1	0	0	0	1	1	0	0	0	0	1	0	0	0	0	0	5	0.294118
2132-1_x_573-2-1	1	0	0	0	0	1	1	1	0	0	0	1	NA	0	0	0	0	5	0.294118
2132-1_x_573-1-1	1	0	1	0	0	1	1	0	0	0	0	1	0	0	0	0	0	5	0.294118
2136-2_x_573-1-1	1	0	1	0	0	1	1	0	0	0	NA	1	0	0	0	0	0	5	0.294118
2162_x_573-1-1	0	NA	NA	NA	0	1	NA	1	NA	1	0	1	0	0	NA	0	1	5	0.294118
2166-3_x_573-1-1	0	0	0	0	0	1	1	1	0	0	1	1	0	0	0	0	0	5	0.294118
2244-3_x_573-1-1	0	0	1	0	0	1	1	1	0	0	0	1	0	0	0	0	0	5	0.294118
2265-5_x_573-1-1	0	1	0	0	0	1	1	1	0	0	0	1	0	0	0	0	0	5	0.294118
2279-5_x_573-1-1	0	1	0	0	0	1	1	0	1	0	0	1	0	0	0	0	0	5	0.294118
2300-1_x_573-1-1	0	0	1	0	0	1	0	1	1	0	0	1	0	0	0	0	0	5	0.294118
2316-3_x_573-1-1	1	0	1	0	0	NA	0	1	1	0	0	1	NA	0	0	0	0	5	0.294118
2438-1_x_573-1-1	0	0	0	0	0	0	0	0	0	1	0	1	0	1	0	1	1	5	0.294118
2516-2_x_573-1-1	0	0	1	0	0	0	1	0	0	1	0	1	0	0	1	0	0	5	0.294118
2772-3_x_573-1-1	1	0	1	0	0	1	0	1	1	0	0	NA	0	0	0	0	0	5	0.294118
292-10_x_573-1-1	1	0	0	0	0	1	1	1	1	0	0	NA	0	0	0	0	0	5	0.294118
Kanannado_x_573-1-1	0	NA	1	NA	0	0	1	0	1	1	NA	NA	NA	NA	0	1	0	5	0.294118
1678-1_x_573-1-1	1	0	1	0	0	1	1	1	1	0	0	0	0	0	0	0	0	6	0.352941
1678-6_x_573-1-1	1	0	1	0	0	1	1	1	1	0	0	0	0	0	0	0	0	6	0.352941
1679-2_x_573-1-1	0	0	1	0	0	1	1	0	0	1	1	1	0	0	0	0	0	6	0.352941
1683-2_x_573-1-1	0	0	1	0	0	0	1	0	1	1	1	1	0	0	0	0	0	6	0.352941
1686-1_x_573-1-1	0	1	0	0	0	1	0	1	1	0	1	NA	0	0	1	0	0	6	0.352941
1740_x_573-1-1	0	0	1	0	0	0	1	0	1	1	1	1	0	0	0	0	0	6	0.352941
1906-1_x_573-1-1	0	1	0	0	1	1	0	1	0	0	1	1	0	0	0	0	0	6	0.352941
1917_x_573-1-1	0	0	1	0	0	1	0	1	0	0	1	1	0	0	0	1	0	6	0.352941
2006-2_x_573-1-1	0	0	1	0	0	1	0	1	0	0	1	1	NA	NA	0	1	0	6	0.352941
2014-4_x_573-1-1	0	0	1	0	0	1	0	1	1	0	1	1	0	0	0	0	0	6	0.352941
2016-7_x_573-2-1	0	1	0	0	0	1	0	1	1	0	1	0	0	0	1	0	0	6	0.352941
2026_x_573-1-1	1	0	0	0	0	1	1	1	0	1	0	1	0	0	0	0	0	6	0.352941
2119-2_x_573-1-1	1	0	1	0	0	1	1	1	0	0	0	1	0	0	0	0	0	6	0.352941
2124-1_x_573-1-1	1	1	1	0	0	1	1	0	0	0	0	1	0	0	0	0	0	6	0.352941
2155-3-1_x_573-1-1	0	1	1	0	0	1	0	1	0	1	1	0	0	0	0	0	0	6	0.352941
2159-2_x_573-1-1	0	0	1	0	0	1	0	1	1	0	1	0	0	0	0	1	0	6	0.352941
2180-1_x_573-1-1	0	1	1	0	0	1	0	1	0	1	1	0	0	0	0	0	0	6	0.352941
2180-2_x_573-1-1	0	1	1	0	0	1	0	1	0	1	1	0	0	0	0	0	0	6	0.352941
2275-2_x_573-1-1	1	1	0	0	0	1	1	0	1	0	0	1	0	0	0	0	0	6	0.352941
2235-1_x_573-1-1	1	0	1	0	0	1	0	1	1	0	0	1	0	0	0	0	0	6	0.352941
2287-4_x_573-1-1	1	1	0	0	0	1	1	0	1	0	0	1	0	0	0	0	0	6	0.352941
2351-8_x_573-1-1	1	1	0	0	0	1	1	1	0	1	0	NA	0	0	0	0	NA	6	0.352941
2356_x_573-1-1	0	0	0	0	0	1	1	1	0	1	1	1	0	0	0	0	0	6	0.352941
2366-3_x_573-1-1	1	0	1	0	0	1	0	1	1	0	0	1	0	0	0	0	0	6	0.352941
2369_x_573-1-1	1	0	1	0	0	1	0	1	1	0	0	1	0	0	0	0	0	6	0.352941
2377-1_x_573-1-1	1	0	1	0	0	1	0	1	1	0	0	1	0	0	0	0	0	6	0.352941
2386-1_x_573-1-1	1	0	1	0	0	1	0	1	1	0	0	1	0	0	0	0	0	6	0.352941
2386-2_x_573-1-1	1	0	1	0	0	1	0	1	1	0	0	1	0	0	0	0	0	6	0.352941
2419-6_x_573-1-1	NA	0	1	0	0	0	1	0	0	1	0	1	0	0	0	1	1	6	0.352941
2442-4_x_573-1-1	0	0	0	0	0	0	0	0	1	1	0	1	0	1	0	1	1	6	0.352941
2475-1_x_573-1-1	1	0	1	0	0	1	0	1	1	0	0	1	0	0	0	0	0	6	0.352941
2791-1_x_573-1-1	1	0	1	0	0	1	0	1	1	0	0	1	0	0	0	0	0	6	0.352941
2799-10_x_573-1-1	1	0	1	0	0	1	0	1	1	0	0	1	0	0	0	0	0	6	0.352941
2799-5_x_573-1-1	1	0	1	0	0	1	0	1	1	0	0	1	0	0	0	0	0	6	0.352941
2837-1_x_573-1-1	0	0	1	1	0	1	0	1	0	1	1	0	0	0	0	0	0	6	0.352941
Ironbean_x_573-1-1	0	1	NA	NA	0	1	1	1	1	1	NA	NA	NA	NA	NA	NA	NA	6	0.352941
1144-9_x_573-1-1	0	1	1	0	0	1	0	1	1	0	0	1	0	0	0	0	1	7	0.411765
1674-1_x_573-1-1	0	0	1	0	0	1	1	0	1	1	1	1	0	0	0	0	0	7	0.411765
1685-2_x_573-1-1	1	0	1	0	0	1	1	1	1	0	1	0	0	0	0	0	0	7	0.411765
1689-4_x_573-1-1	1	0	1	0	0	1	0	0	1	0	1	1	1	0	0	0	0	7	0.411765
1699-4_x_573-1-1	1	0	1	0	0	1	0	1	0	0	1	1	1	0	0	0	0	7	0.411765
1718-1_x_573-1-1	1	1	0	0	0	1	0	1	0	0	1	NA	0	0	0	1	1	7	0.411765
1845-3_x_573-1-1	1	1	1	0	0	1	0	0	1	1	0	1	NA	0	0	0	0	7	0.411765
1845-5_x_573-1-1	1	1	1	0	0	1	0	0	0	1	0	1	1	0	0	0	0	7	0.411765
1885-1_x_573-2-1	1	1	1	0	0	1	1	0	0	0	1	1	0	0	0	0	0	7	0.411765
1908-2_x_573-1-1	0	0	1	0	0	1	0	1	1	0	1	1	1	0	0	0	0	7	0.411765
1908-4_x_573-1-1	0	0	1	0	0	1	0	1	1	0	1	1	1	0	0	0	0	7	0.411765
1916-1_x_573-1-1	1	0	1	0	0	1	0	0	1	0	1	1	1	0	0	0	0	7	0.411765
1941-1_x_573-2-1	1	0	1	0	0	1	0	1	1	0	1	NA	0	0	0	1	0	7	0.411765
1960-5_x_573-2-1	1	0	1	0	0	1	0	1	1	0	0	1	1	0	0	0	0	7	0.411765
1983_x_573-1-1	0	0	0	1	0	1	1	1	1	1	0	NA	0	0	1	0	0	7	0.411765
1983-3_x_573-1-1	0	0	0	1	0	1	1	1	1	1	1	0	0	0	0	0	0	7	0.411765
1983-4_x_573-1-1	0	0	0	1	0	1	1	0	1	1	0	0	0	0	1	0	1	7	0.411765
2012-2_x_573-1-1	0	0	1	0	0	1	0	1	1	0	1	1	1	0	0	0	0	7	0.411765
2030-1_x_573-1-1	0	1	1	0	0	1	1	1	0	1	0	1	0	0	0	0	0	7	0.411765
2035-1_x_573-1-1	1	1	0	0	1	0	1	0	0	0	0	1	0	0	0	1	1	7	0.411765
2052-1_x_573-2-1	1	1	0	0	1	0	NA	0	0	0	0	1	NA	0	1	1	1	7	0.411765
2053-1_x_573-1-1	1	1	0	0	1	0	1	0	0	1	0	NA	0	0	0	1	1	7	0.411765
2161_x_573-1-1	NA	1	1	0	0	1	0	1	1	1	0	0	0	0	0	0	1	7	0.411765
2229-2_x_573-1-1	0	1	0	0	0	0	0	1	0	1	1	1	0	0	0	1	1	7	0.411765
2230-3_x_573-1-1	0	1	0	0	0	1	0	1	0	0	1	1	0	0	0	1	1	7	0.411765
2234-2_x_573-1-1	0	1	1	0	0	1	0	1	0	0	1	NA	0	0	0	1	1	7	0.411765
2247-2_x_573-1-1	1	0	1	0	0	1	1	1	1	0	1	NA	0	0	0	0	0	7	0.411765
2317-1_x_573-1-1	1	0	1	0	0	1	0	1	1	0	0	1	1	0	0	0	0	7	0.411765
2317-2_x_573-1-1	1	0	1	0	0	1	0	1	1	0	0	1	1	0	0	0	0	7	0.411765
2317-3_x_573-1-1	1	0	1	0	0	1	0	1	1	0	0	1	1	0	0	0	0	7	0.411765
2345-1_x_573-1-1	0	1	0	0	0	1	1	1	1	1	1	NA	0	0	0	0	0	7	0.411765
2352-5_x_573-1-1	0	0	0	0	0	1	1	1	0	1	1	1	0	0	1	0	0	7	0.411765
2354-4_x_573-1-1	0	1	0	0	0	1	1	1	0	1	1	1	0	0	0	0	0	7	0.411765
2524-1_x_573-1-1	0	0	1	0	0	1	0	1	1	1	1	0	0	1	0	0	0	7	0.411765
2553-4_x_573-2-1	1	1	1	0	0	1	1	1	0	0	1	0	0	0	0	0	0	7	0.411765
2616-1_x_573-1-1	1	0	1	0	0	1	0	1	1	0	0	1	1	0	0	0	0	7	0.411765
2696-2_x_573-1-1	0	0	0	0	0	1	1	0	1	1	0	1	0	0	0	1	1	7	0.411765
1263-3_x_573-1-1	0	NA	1	0	0	1	1	1	1	1	0	0	0	0	1	0	1	8	0.470588
1294-8_x_573-1-1	0	1	0	0	0	1	1	1	0	1	1	1	0	0	1	0	0	8	0.470588
1689-5_x_573-2-1	1	0	1	0	0	1	1	1	1	0	1	1	0	0	0	0	0	8	0.470588
1755-2_x_573-1-1	0	1	0	0	0	1	0	0	1	1	0	1	0	1	0	1	1	8	0.470588
1845-8_x_573-1-1	1	1	1	0	0	1	0	0	1	1	0	1	1	0	0	0	0	8	0.470588
1846-2_x_573-1-1	1	1	1	0	0	1	1	0	1	1	0	1	NA	0	0	0	0	8	0.470588
1849-3_x_573-1-1	1	1	1	0	0	1	0	0	1	1	0	1	1	0	0	0	0	8	0.470588
1850-3_x_573-1-1	1	1	1	0	0	1	1	NA	1	1	0	NA	1	0	0	0	0	8	0.470588
1852-2_x_573-1-1	1	1	1	0	0	1	0	0	1	1	0	1	1	0	0	0	0	8	0.470588
1940-1_x_573-1-1	1	0	1	0	0	1	1	1	1	0	1	0	0	0	0	1	0	8	0.470588
1970-1_x_573-1-1	0	1	0	1	0	1	1	NA	1	1	1	NA	0	0	0	0	1	8	0.470588
2123-2_x_573-1-1	1	1	1	0	0	1	1	1	0	0	0	0	0	0	0	1	1	8	0.470588
2155-2_x_573-1-1	0	1	0	0	0	1	0	1	1	1	1	1	0	1	0	0	0	8	0.470588
2357-7_x_573-1-1	1	1	0	0	0	1	1	1	0	1	1	1	0	0	0	0	0	8	0.470588
2371_x_573-1-1	0	1	1	0	0	1	0	1	1	1	0	1	0	1	0	0	0	8	0.470588
2416-4_x_573-1-1	0	0	1	0	0	1	1	0	1	1	1	1	0	0	0	1	0	8	0.470588
2480-6_x_573-1-1	1	1	0	0	0	0	0	1	1	0	1	1	0	0	0	1	1	8	0.470588
2523-1_x_573-1-1	0	1	1	0	0	1	0	1	1	1	1	0	0	1	0	0	0	8	0.470588
2537-2_x_573-1-1	0	0	1	0	0	1	0	1	0	1	1	1	1	0	0	0	1	8	0.470588
2605-4_x_573-1-1	0	0	1	0	0	1	0	1	1	1	0	NA	1	0	0	1	1	8	0.470588
2630-13_x_573-1-1	1	1	1	0	0	1	0	1	0	1	1	0	0	0	0	1	0	8	0.470588
2632-8_x_573-1-1	1	1	1	0	0	1	0	1	0	1	1	0	0	0	0	1	0	8	0.470588
2642-5_x_573-2-1	0	0	1	0	0	1	1	1	0	1	0	1	0	0	0	1	1	8	0.470588
2672-1_x_573-1-1	0	1	1	0	0	1	0	1	0	1	0	1	0	0	0	1	1	8	0.470588
2728-2_x_573-1-1	1	1	1	0	0	1	0	0	1	1	1	1	0	0	0	0	0	8	0.470588
2883-5_x_573-1-1	1	1	0	0	0	1	0	1	1	0	1	1	1	0	0	0	0	8	0.470588
952-2_x_573-1-1	0	1	0	0	0	1	0	1	1	1	1	1	0	1	0	0	0	8	0.470588
1071-4_x_573-1-1	0	1	0	1	0	1	1	1	1	1	1	0	0	0	1	0	0	9	0.529412
1854-1_x_573-2-1	0	1	1	0	0	1	1	1	0	0	0	1	1	1	1	0	0	9	0.529412
1932-6_x_573-2-1	0	1	1	0	0	1	1	1	1	1	1	0	1	0	0	0	0	9	0.529412
2123-2_x_573-2-1	1	1	1	0	0	1	1	1	0	0	0	0	0	0	1	1	1	9	0.529412
2155-1_x_573-1-1	0	1	1	0	0	1	0	1	1	1	1	0	0	0	0	1	1	9	0.529412
2181-1_x_573-1-1	0	1	1	0	0	1	0	1	0	1	1	0	0	1	0	1	1	9	0.529412
2230-2_x_573-1-1	1	1	1	0	0	1	0	1	0	0	1	1	0	0	0	1	1	9	0.529412
2249_x_573-1-1	0	1	0	0	0	1	1	1	0	1	1	1	0	0	1	0	1	9	0.529412
2385-1_x_573-1-1	0	1	0	0	0	1	1	1	1	1	1	1	0	0	0	0	1	9	0.529412
2411-1_x_573-1-1	1	0	1	0	0	1	1	1	1	1	0	1	0	0	0	1	0	9	0.529412
2703-3_x_573-1-1	0	1	0	0	0	1	1	0	1	1	0	1	0	1	0	1	1	9	0.529412
2877-3_x_573-1-1	0	1	0	0	0	1	1	0	1	1	0	1	0	1	0	1	1	9	0.529412
Dan'ila_x_573-1-1	0	1	1	1	0	0	1	0	1	1	0	0	0	1	1	1	0	9	0.529412
Drum 1_x_573-1-1	0	1	1	1	0	1	1	0	1	1	0	0	0	1	1	0	0	9	0.529412
Kalbas_x_573-1-1	0	1	1	NA	0	1	1	0	1	1	0	0	0	1	1	1	0	9	0.529412
Kan/Patis_x_573-1-1	0	1	1	1	0	0	1	0	1	1	0	0	0	1	1	1	0	9	0.529412
Silverbrown_x_573-1-1	0	1	1	1	0	1	1	0	0	1	0	1	0	1	1	0	0	9	0.529412
1744-1_x_573-1-1	0	1	0	1	0	1	1	1	1	1	1	0	0	1	1	0	0	10	0.588235
1830-2_x_573-1-1	1	0	1	0	0	1	0	1	1	1	0	1	1	1	1	0	0	10	0.588235
1969-1_x_573-1-1	0	1	0	1	0	1	1	1	1	1	1	0	0	0	1	0	1	10	0.588235
2266-4_x_573-1-1	1	0	1	0	1	1	1	0	1	1	1	1	0	0	1	0	0	10	0.588235
2701-2_x_573-1-1	0	1	0	0	0	1	1	1	1	1	0	1	0	1	0	1	1	10	0.588235
2702-7_x_573-1-1	0	1	0	0	0	1	1	1	1	1	0	1	0	1	0	1	1	10	0.588235
Bahaushe 2_x_573-1-1	0	1	1	1	0	1	1	1	1	1	0	0	0	1	1	0	0	10	0.588235
Bosad_x_573-1-1	0	1	1	1	0	1	1	0	1	1	0	0	0	1	1	1	0	10	0.588235
Gwalam_x_573-1-1	NA	1	1	1	0	1	1	1	NA	1	1	NA	NA	NA	1	1	0	10	0.588235
Oloyin_x_573-1-1	0	1	1	1	0	1	1	0	1	1	0	0	0	1	1	1	0	10	0.588235
318-33_x_573-1-1	1	0	1	0	0	1	1	1	1	1	1	1	0	1	1	0	0	11	0.647059
Aloca_x_573-1-1	0	1	1	1	0	1	1	1	1	1	0	0	0	1	1	1	0	11	0.647059
Bahaushe 1_x_573-1-1	0	1	1	1	0	1	1	1	1	1	0	0	0	1	1	1	0	11	0.647059
1539-1_x_573-1-1	NA	NA	NA	NA	NA	NA	NA	NA	NA	NA	NA	NA	NA	NA	NA	NA	NA	NA	NA
1795-2_x_573-1-1	0	NA	NA	NA	NA	NA	NA	NA	NA	0	NA	NA	0	NA	NA	NA	NA	NA	NA
1846-3_x_573-2-1	NA	NA	NA	NA	NA	NA	NA	NA	NA	1	NA	NA	NA	NA	NA	NA	NA	NA	NA
1908-6_x_573-1-1	NA	NA	NA	NA	NA	NA	NA	NA	NA	NA	NA	NA	NA	NA	NA	NA	NA	NA	NA
1916-2_x_573-1-1	NA	NA	NA	NA	NA	NA	NA	NA	NA	NA	NA	NA	NA	NA	NA	NA	NA	NA	NA
2312-2_x_573-1-1	NA	NA	NA	NA	NA	NA	NA	NA	NA	NA	NA	NA	NA	NA	NA	NA	NA	NA	NA
2360-11_x_573-1-1	NA	NA	NA	NA	NA	NA	NA	NA	NA	NA	NA	NA	NA	NA	NA	NA	NA	NA	NA
2360-3_x_573-1-1	NA	NA	NA	NA	NA	NA	NA	NA	NA	NA	NA	NA	NA	NA	NA	NA	NA	NA	NA
2396-3_x_573-2-1	NA	NA	NA	NA	NA	NA	NA	NA	NA	NA	NA	NA	NA	NA	NA	NA	NA	NA	NA
2441-1_x_573-1-1	NA	NA	NA	NA	NA	NA	NA	NA	NA	NA	NA	NA	NA	NA	NA	NA	NA	NA	NA
2510-2_x_573-1-1	NA	NA	NA	NA	NA	NA	NA	NA	NA	NA	NA	NA	NA	NA	NA	NA	NA	NA	NA
2556-2_x_573-1-1	NA	NA	NA	NA	NA	NA	NA	NA	NA	NA	NA	NA	NA	NA	NA	NA	NA	NA	NA
Danmisra_x_573-1-1	NA	1	NA	NA	NA	NA	NA	NA	NA	NA	NA	NA	NA	1	NA	NA	NA	NA	NA
Iro brown eye_x_573-1-1	NA	1	NA	NA	NA	NA	NA	NA	NA	NA	NA	NA	NA	NA	NA	NA	NA	NA	NA
Frequncy of polymorphism	83	93	126	18	7	169	103	126	103	95	79	118	23	31	32	43	41
Frequency of Monomorphism	117	112	70	183	198	35	97	71	104	117	127	58	173	175	171	165	164
Missing data	25	20	29	24	20	21	25	28	18	13	19	49	29	19	22	17	20
Total (exclude mising data)	200	205	196	201	205	204	200	197	207	212	206	176	196	206	203	208	205
Marker efficiency (Freq/Total)*100	41.5	45.3659	64.2857	8.95522	3.41463	82.8431	51.5	63.9594	49.7585	44.8113	38.3495	67.0455	11.7347	15.0485	15.7635	20.6731	20

## Sheet: SupplFile 1-2_Fingerprints
Suplementary File 1-2 KASP-based SNP fingerprints of 222 cowpea parental lines that were used to develop the F1 progenies																				Number of parents with >55% missing data
PARENT_ID	snpVU00001	snpVU00002	snpVU00003	snpVU00004	snpVU00007	snpVU00008	snpVU00009	snpVU00010	snpVU00011	snpVU00012	snpVU00013	snpVU00014	snpVU00015	snpVU00016	snpVU00017	snpVU00018	snpVU00019	Counts of missing data	%Missing data		16	0.0720721
1983	C:C	G:G	C:C	T:T	C:C	A:A	A:A	G:T	T:T	C:C	T:T	N:N	C:C	G:G	G:G	G:G	T:T	1	5.88235
2235	G:G	G:G	C:C	C:C	C:C	A:A	C:C	G:G	C:C	A:A	T:T	G:G	C:C	A:A	C:C	G:G	T:T	0	0
2356	C:C	G:G	C:C	C:C	C:C	A:A	A:A	T:T	C:C	C:C	A:A	G:G	C:C	G:G	C:C	G:G	T:T	0	0
1071-4	C:C	A:A	C:C	T:T	C:C	A:A	A:A	T:T	T:T	C:C	A:A	A:A	C:C	G:G	G:G	G:G	T:T	0	0
1084-6	C:C	G:G	C:C	C:C	C:C	G:G	C:C	G:G	C:C	A:A	A:A	A:A	C:C	G:G	C:C	G:G	T:T	0	0
1144-9	C:C	A:A	T:T	C:C	C:C	A:A	C:C	T:T	T:T	A:A	T:T	A:A	C:C	G:G	C:C	G:G	G:G	0	0
1150-2	C:C	G:G	T:T	C:C	C:C	G:G	C:C	G:G	C:C	C:C	T:T	G:G	C:C	G:G	C:C	G:G	T:T	0	0
1263-3	C:C	N:N	T:T	C:C	C:C	A:A	A:A	T:T	T:T	C:C	T:T	A:A	C:C	G:G	G:G	G:G	G:T	1	5.88235
1294-8	C:C	A:A	C:C	C:C	C:C	A:A	A:A	T:T	C:C	C:C	A:A	G:G	C:C	G:G	G:G	G:G	T:T	0	0
1539-1	N:N	N:N	N:N	N:N	N:N	N:N	N:N	N:N	N:N	N:N	N:N	N:N	N:N	N:N	N:N	N:N	N:N	17	100
1674-1	C:C	G:G	T:T	C:C	C:C	A:A	A:A	G:G	T:T	C:C	A:A	G:G	C:C	G:G	C:C	G:G	T:T	0	0
1678-1	G:G	G:G	T:T	C:C	C:C	A:A	A:A	T:T	T:T	A:A	T:T	A:A	C:C	G:G	C:C	G:G	T:T	0	0
1678-6	G:G	G:G	T:T	C:C	C:C	A:A	A:A	T:T	T:T	A:A	T:T	A:A	C:C	G:G	C:C	G:G	T:T	0	0
1679-2	C:C	G:G	T:T	C:C	C:C	A:A	A:A	G:G	C:C	C:C	A:A	G:G	C:C	G:G	C:C	G:G	T:T	0	0
1682-2	C:C	G:G	T:T	C:C	C:C	A:A	A:A	G:G	C:C	A:A	A:A	G:G	C:C	G:G	C:C	G:G	T:T	0	0
1683-2	C:C	G:G	T:T	C:C	C:C	G:G	A:A	G:G	T:T	C:C	A:A	G:G	C:C	G:G	C:C	G:G	T:T	0	0
1685-2	G:G	G:G	T:T	C:C	C:C	A:A	A:A	T:T	T:T	A:A	A:A	A:A	C:C	G:G	C:C	G:G	T:T	0	0
1686-1	C:C	A:A	C:C	C:C	C:C	A:A	C:C	T:T	T:T	A:A	A:A	N:N	C:C	G:G	G:G	G:G	T:T	1	5.88235
1689-5	G:G	G:G	T:T	C:C	C:C	A:A	A:A	T:T	T:T	A:A	A:A	A:A	C:C	G:G	C:C	G:G	T:T	0	0
1689-4	G:G	G:G	T:T	C:C	C:C	A:A	C:C	G:G	T:T	A:A	A:A	G:G	T:T	G:G	C:C	G:G	T:T	0	0
1697-3	C:C	G:G	T:T	C:C	C:C	G:G	A:A	G:G	C:C	A:A	T:T	G:A	C:C	G:G	C:C	G:G	T:T	0	0
1699-4	G:G	G:G	T:T	C:C	C:C	A:A	C:C	T:T	C:C	A:A	A:A	G:G	T:T	G:G	C:C	G:G	T:T	0	0
1709-3	G:G	G:G	T:T	C:C	C:C	A:A	C:C	N:N	T:T	A:A	T:T	N:N	T:T	G:G	C:C	G:G	T:T	2	11.7647
1710-1	G:G	G:G	N:N	C:C	C:C	A:A	C:C	T:T	T:T	A:A	T:T	G:G	C:C	G:G	C:C	G:G	T:T	1	5.88235
1718-1	G:C	A:A	C:T	C:C	C:C	G:A	C:C	T:T	C:C	A:A	T:A	N:N	C:C	G:G	C:C	A:A	G:G	1	5.88235
1721-2	C:C	G:G	T:T	C:C	C:C	A:A	C:C	T:T	T:T	A:A	A:A	A:A	C:C	G:G	C:C	G:G	T:T	0	0
1734-1	C:C	G:G	C:C	C:C	C:C	G:G	C:C	G:G	C:C	C:C	T:T	N:N	C:C	A:A	G:G	G:G	G:G	1	5.88235
1740	C:C	G:G	T:T	C:C	C:C	G:G	A:A	G:G	T:T	C:C	A:A	G:G	C:C	G:G	C:C	G:G	T:T	0	0
1744-1	C:C	A:A	C:C	T:T	C:C	A:A	A:A	T:T	T:T	C:C	A:A	A:A	C:C	A:A	G:G	G:G	T:T	0	0
1755-2	C:C	A:A	C:C	C:C	C:C	A:A	C:C	G:G	T:T	C:C	T:T	G:G	C:C	A:A	C:C	A:A	G:G	0	0
1795-2	C:C	N:N	N:N	N:N	N:N	N:N	N:N	N:N	N:N	A:A	N:N	N:N	C:C	N:N	N:N	N:N	N:N	14	82.3529
1830-2	G:G	G:G	T:T	C:C	C:C	A:A	C:C	T:T	T:T	C:C	T:T	G:G	T:T	A:A	G:G	G:G	T:T	0	0
1845-3	G:G	A:A	T:T	C:C	C:C	A:A	C:C	G:G	T:T	C:C	T:T	G:G	N:N	G:G	C:C	G:G	T:T	1	5.88235
1845-5	G:G	A:A	T:T	C:C	C:C	A:A	C:C	G:G	T:T	C:C	T:T	G:G	T:T	G:G	C:C	G:G	T:T	0	0
1845-8	G:G	A:A	T:T	C:C	C:C	A:A	C:C	G:G	T:T	C:C	T:T	G:G	T:T	G:G	C:C	G:G	T:T	0	0
1846-2	G:C	A:A	N:N	C:C	C:C	A:A	C:A	G:G	T:T	C:C	T:T	G:G	N:N	G:G	C:C	G:G	T:T	2	11.7647
1846-3	N:N	N:N	N:N	N:N	N:N	N:N	N:N	N:N	N:N	C:A	N:N	N:N	N:N	N:N	N:N	N:N	N:N	16	94.1176
1849-3	G:G	A:A	T:T	C:C	C:C	A:A	C:C	G:G	T:T	C:C	T:T	G:G	T:T	G:G	C:C	G:G	T:T	0	0
1850-3	G:G	A:A	T:T	C:C	N:N	A:A	C:A	N:N	T:T	C:C	T:T	N:N	T:T	G:G	C:C	G:G	T:T	3	17.6471
1852-2	G:G	A:A	T:T	C:C	C:C	A:A	C:C	G:G	T:T	C:C	T:T	G:G	T:T	G:G	C:C	G:G	T:T	0	0
1854-1	C:C	A:A	T:T	C:C	C:C	A:A	A:A	T:T	C:C	A:A	T:T	G:G	T:T	A:A	G:G	G:G	T:T	0	0
1856-5	G:G	A:A	C:C	C:C	C:C	A:A	A:A	G:G	C:C	A:A	T:T	G:G	C:C	G:G	C:C	G:G	T:T	0	0
1862-1	G:G	A:A	C:C	C:C	C:C	A:A	A:A	G:G	C:C	A:A	T:T	G:G	C:C	G:G	C:C	G:G	T:T	0	0
1862-2	G:G	A:A	C:C	C:C	C:C	A:A	A:A	G:G	C:C	A:A	T:T	N:N	C:C	G:G	C:C	G:G	T:T	1	5.88235
1870-6	N:N	G:G	N:N	N:N	N:N	N:N	C:C	N:N	C:C	A:A	A:A	N:N	C:C	N:N	C:C	G:G	T:T	8	47.0588
1883-1	C:C	A:A	C:C	C:C	C:C	A:A	C:C	G:G	C:C	C:C	T:T	G:G	C:C	G:G	C:C	G:G	T:T	0	0
1885-1	G:G	A:A	T:T	C:C	C:C	A:A	A:A	G:G	C:C	A:A	A:A	G:G	C:C	G:G	C:C	G:G	T:T	0	0
1894	C:C	A:A	T:T	C:C	C:C	A:A	C:C	T:T	C:C	A:A	A:A	A:A	C:C	G:G	C:C	G:G	T:T	0	0
1906-1	C:C	A:A	C:C	C:C	T:T	A:A	C:C	T:T	C:C	A:A	A:A	G:G	C:C	G:G	C:C	G:G	T:T	0	0
1907-2	N:N	A:A	C:C	C:C	T:T	A:A	C:C	G:G	C:C	C:C	A:A	A:A	C:C	G:G	C:C	G:G	T:T	1	5.88235
1908-2	C:C	G:G	T:T	C:C	C:C	A:A	C:C	T:T	T:T	A:A	A:A	G:G	T:T	G:G	C:C	G:G	T:T	0	0
1908-4	C:C	G:G	T:T	C:C	C:C	A:A	C:C	T:T	T:T	A:A	A:A	G:G	T:T	G:G	C:C	G:G	T:T	0	0
1908-6	N:N	N:N	N:N	N:N	N:N	N:N	N:N	N:N	N:N	N:N	N:N	N:N	N:N	N:N	N:N	N:N	N:N	17	100
1916-1	G:G	G:G	T:T	C:C	C:C	A:A	C:C	G:G	T:T	A:A	A:A	G:G	T:T	G:G	C:C	G:G	T:T	0	0
1916-2	N:N	N:N	N:N	N:N	N:N	N:N	N:N	N:N	N:N	N:N	N:N	N:N	N:N	N:N	N:N	N:N	N:N	17	100
1917	C:C	G:G	T:T	C:C	C:C	A:A	C:C	T:T	C:C	A:A	A:A	G:G	C:C	G:G	C:C	A:A	T:T	0	0
1932-6	C:C	A:A	T:T	C:C	C:C	A:A	A:A	T:T	T:T	C:C	A:A	G:G	T:T	G:G	C:C	G:G	T:T	0	0
1937-1	C:C	G:G	T:T	C:C	C:C	A:A	A:A	T:T	C:C	A:A	A:A	A:A	C:C	G:G	C:C	G:G	T:T	0	0
1940	N:N	N:N	C:T	C:C	C:C	G:G	C:A	N:N	N:N	N:N	T:T	G:A	C:C	G:G	G:C	G:G	G:T	5	29.4118
1940-1	G:G	G:G	T:T	C:C	C:C	A:A	C:A	T:T	T:T	A:A	A:A	N:N	C:C	G:G	C:C	A:A	T:T	1	5.88235
1941-1	G:G	G:G	T:T	C:C	C:C	A:A	C:C	T:T	T:T	A:A	A:A	N:N	C:C	G:G	C:C	A:A	T:T	1	5.88235
1942-1	C:C	G:G	T:T	C:C	C:C	A:A	A:A	T:T	T:T	A:A	T:T	A:A	C:C	G:G	C:C	G:G	T:T	0	0
1945-1	C:C	G:G	T:T	C:C	C:C	G:G	C:C	G:G	C:C	A:A	T:T	N:N	C:C	G:G	G:G	G:G	G:G	1	5.88235
1957-2	G:G	G:G	T:T	C:C	C:C	A:A	C:C	T:T	C:C	A:A	T:T	A:A	C:C	G:G	C:C	G:G	T:T	0	0
1960-2	G:G	G:G	N:N	C:C	C:C	A:A	C:C	T:T	C:C	A:A	T:T	A:A	C:C	G:G	C:C	G:G	T:T	1	5.88235
1960-5	G:G	G:G	T:T	C:C	C:C	A:A	C:C	T:T	T:T	A:A	T:T	G:G	T:T	G:G	C:C	G:G	T:T	0	0
1966-1	N:N	N:N	N:N	N:N	N:N	N:N	N:N	N:N	T:T	C:C	T:A	N:N	N:N	G:G	N:N	N:N	G:T	12	70.5882
1969-1	C:C	A:A	C:C	T:T	C:C	A:A	A:A	T:T	T:T	C:C	A:A	A:A	C:C	G:G	G:G	G:G	G:G	0	0
1970-1	C:C	A:A	C:C	T:T	C:C	A:A	A:A	N:N	T:T	C:C	A:A	N:N	C:C	G:G	G:G	G:G	G:G	2	11.7647
1974-1	C:C	G:G	T:T	C:C	C:C	A:A	A:A	T:T	C:C	A:A	T:T	A:A	C:C	A:A	C:C	G:G	T:T	0	0
1983-3	C:C	G:G	C:C	T:T	C:C	A:A	A:A	T:T	T:T	C:C	T:T	A:A	C:C	G:G	G:G	G:G	T:T	0	0
1983-4	C:C	G:G	C:C	T:T	C:C	A:A	A:A	G:G	T:T	C:C	T:T	A:A	C:C	G:G	G:G	G:G	G:G	0	0
1988-2	C:C	A:A	C:C	C:C	C:C	A:A	C:C	G:G	C:C	A:A	A:A	A:A	C:C	G:G	C:C	G:G	T:T	0	0
2006-2	C:C	G:G	T:T	C:C	C:C	A:A	C:C	T:T	C:C	A:A	A:A	G:G	N:N	N:N	C:C	A:A	T:T	2	11.7647
2012-2	C:C	G:G	T:T	C:C	C:C	A:A	C:C	T:T	T:T	A:A	A:A	G:G	T:T	G:G	C:C	G:G	T:T	0	0
2014-4	C:C	G:G	T:T	C:C	C:C	A:A	C:C	T:T	T:T	A:A	A:A	G:G	C:C	G:G	C:C	G:G	T:T	0	0
2016-7	C:C	A:A	C:C	C:C	C:C	A:A	C:C	T:T	T:T	A:A	A:A	A:A	C:C	G:G	G:G	G:G	T:T	0	0
2022	G:G	G:G	C:C	C:C	C:C	G:G	C:C	G:G	C:C	C:C	T:T	G:G	C:C	G:G	C:C	G:G	T:T	0	0
2026	G:G	G:G	C:C	C:C	C:C	A:A	A:A	T:T	C:C	C:C	T:T	G:G	C:C	G:G	C:C	G:G	T:T	0	0
2029	C:C	G:G	T:T	C:C	C:C	G:G	C:C	G:G	C:C	C:C	T:T	G:G	C:C	G:G	C:C	G:G	G:G	0	0
2030-1	C:C	A:A	T:T	C:C	C:C	A:A	A:A	T:T	C:C	C:C	T:T	G:G	C:C	G:G	C:C	G:G	T:T	0	0
2032-2	C:C	G:G	C:C	C:C	C:C	G:G	C:A	G:T	C:C	A:A	T:T	A:A	C:C	G:G	C:C	G:G	T:T	0	0
2035-1	G:G	A:A	C:C	C:C	T:T	G:G	A:A	G:G	C:C	A:A	T:T	G:G	C:C	G:G	C:C	A:A	G:G	0	0
2036-1	C:C	G:G	C:C	C:C	C:C	A:A	A:A	T:T	C:C	A:A	T:T	A:A	C:C	G:G	C:C	G:G	T:T	0	0
2037-1	C:C	G:G	C:C	C:C	C:C	G:G	A:A	N:N	C:C	A:A	T:T	N:N	C:C	G:G	C:C	G:G	T:T	2	11.7647
2039-2	G:G	G:G	N:N	C:C	C:C	A:A	A:A	T:T	C:C	A:A	T:T	N:N	C:C	G:G	C:C	G:G	T:T	2	11.7647
2042-2	C:C	G:G	T:T	C:C	C:C	A:A	A:A	T:T	C:C	A:A	T:T	G:G	C:C	G:G	C:C	G:G	T:T	0	0
2046-2	C:C	G:G	C:C	C:C	C:C	G:G	C:C	G:G	C:C	A:A	A:A	A:A	C:C	G:G	C:C	G:G	T:T	0	0
2052-1	G:C	A:A	C:C	C:C	N:N	G:G	N:N	G:G	C:C	A:A	T:T	G:A	N:N	G:G	G:G	A:A	G:G	3	17.6471
2053-1	G:G	A:A	C:C	C:C	T:T	G:G	A:A	G:G	C:C	C:C	T:T	N:N	C:C	G:G	C:C	A:A	G:G	1	5.88235
2075-2	C:C	G:G	T:T	C:C	C:C	A:A	C:C	T:T	C:C	C:C	A:A	A:A	C:C	G:G	C:C	G:G	T:T	0	0
2091-2	G:G	A:A	C:C	C:C	C:C	A:A	A:A	G:G	C:C	A:A	T:T	G:G	C:C	G:G	C:C	G:G	T:T	0	0
2104-1	G:G	G:G	C:C	C:C	C:C	A:A	A:A	T:T	C:C	A:A	T:T	G:G	C:C	G:G	C:C	G:G	T:T	0	0
2111-2	C:C	G:G	T:T	C:C	C:C	A:A	N:N	T:T	C:C	A:A	T:T	G:G	C:C	G:G	C:C	G:G	T:T	1	5.88235
2112-2	C:C	G:G	T:T	C:C	C:C	A:A	A:A	T:T	C:C	A:A	T:T	G:G	C:C	G:G	C:C	G:G	T:T	0	0
2113-2	G:G	G:G	C:C	C:C	C:C	A:A	A:A	T:T	C:C	A:A	T:T	G:G	C:C	G:G	C:C	G:G	T:T	0	0
2116-2	G:G	G:G	C:C	C:C	C:C	A:A	A:A	T:T	C:C	A:A	T:T	N:N	C:C	G:G	C:C	G:G	T:T	1	5.88235
2119-2	G:G	G:G	T:T	C:C	C:C	A:A	A:A	T:T	C:C	A:A	T:T	G:G	C:C	G:G	C:C	G:G	T:T	0	0
2123-2	G:G	A:A	T:T	C:C	C:C	A:A	A:A	T:T	C:C	A:A	T:T	A:A	C:C	G:G	C:C	A:A	G:G	0	0
2124-1	G:G	A:A	T:T	C:C	C:C	A:A	A:A	G:G	C:C	A:A	T:T	G:G	C:C	G:G	C:C	G:G	T:T	0	0
2130-1	C:C	G:G	C:C	C:C	C:C	G:G	C:C	G:G	C:C	A:A	T:T	A:A	C:C	G:G	C:C	G:G	T:T	0	0
2131	G:G	A:A	C:C	C:C	C:C	A:A	A:A	G:G	C:C	A:A	T:T	G:G	C:C	G:G	C:C	G:G	T:T	0	0
2131-2	N:N	A:A	N:N	C:C	N:N	N:N	C:C	N:N	T:T	A:A	T:T	N:N	C:C	G:G	C:C	G:G	T:T	6	35.2941
2132-1	G:G	G:G	T:T	C:C	C:C	A:A	A:A	G:G	C:C	A:A	T:T	G:G	C:C	G:G	C:C	G:G	T:T	0	0
2133-3	C:C	A:A	T:T	C:C	C:C	A:A	N:N	G:G	T:T	A:A	T:T	A:A	C:C	G:G	C:C	G:G	T:T	1	5.88235
2136-2	G:G	G:G	T:T	C:C	C:C	A:A	A:A	G:G	C:C	A:A	N:N	G:G	C:C	G:G	C:C	G:G	T:T	1	5.88235
2155-1	C:C	A:A	T:T	C:C	C:C	A:A	C:C	T:T	T:T	C:C	A:A	A:A	C:C	G:G	C:C	A:A	G:G	0	0
2155-2	C:C	A:A	C:C	C:C	C:C	A:A	C:C	T:T	T:T	C:C	A:A	G:G	C:C	A:A	C:C	G:G	T:T	0	0
2155-3-1	C:C	A:A	T:T	C:C	C:C	A:A	C:C	T:T	C:C	C:C	A:A	A:A	C:C	G:G	C:C	G:G	T:T	0	0
2159-2	C:C	G:G	T:T	C:C	C:C	A:A	C:C	T:T	T:T	A:A	A:A	A:A	C:C	G:G	C:C	A:A	T:T	0	0
2161	N:N	A:A	C:T	C:C	C:C	A:A	C:C	T:T	T:T	C:C	T:T	A:A	C:C	G:G	C:C	G:G	G:G	1	5.88235
2162	C:C	N:N	N:N	N:N	C:C	A:A	N:N	T:T	N:N	C:C	T:T	G:A	C:C	G:G	N:N	G:G	G:G	6	35.2941
2166-3	C:C	G:G	C:C	C:C	C:C	A:A	A:A	T:T	C:C	A:A	A:A	G:G	C:C	G:G	C:C	G:G	T:T	0	0
2179-1	C:C	G:G	C:T	C:C	C:C	G:G	C:C	G:G	C:C	C:A	T:T	G:A	C:C	G:G	C:C	G:G	T:T	0	0
2180-1	C:C	A:A	T:T	C:C	C:C	A:A	C:C	T:T	C:C	C:C	A:A	A:A	C:C	G:G	C:C	G:G	T:T	0	0
2180-2	C:C	A:A	T:T	C:C	C:C	A:A	C:C	T:T	C:C	C:C	A:A	A:A	C:C	G:G	C:C	G:G	T:T	0	0
2181-1	C:C	A:A	T:T	C:C	C:C	A:A	C:C	T:T	C:C	C:C	A:A	A:A	C:C	A:A	C:C	A:A	G:G	0	0
2188-1	C:C	G:G	T:T	C:C	C:C	A:A	C:C	G:G	C:C	C:C	T:T	G:G	C:C	G:G	C:C	G:G	T:T	0	0
2188-2	C:C	G:G	T:T	C:C	C:C	G:G	C:C	G:G	C:C	C:C	T:T	G:G	C:C	G:G	G:G	G:G	T:T	0	0
2217	C:C	G:G	C:C	C:C	C:C	A:A	C:C	T:T	C:C	A:A	T:T	A:A	C:C	G:G	C:C	G:G	T:T	0	0
2229-2	C:C	A:A	C:C	C:C	C:C	G:G	C:C	T:T	C:C	C:A	A:A	G:G	C:C	G:G	C:C	A:A	G:G	0	0
2230-2	G:C	A:A	T:T	C:C	C:C	A:A	C:C	T:T	C:C	A:A	A:A	G:G	C:C	G:G	C:C	A:A	G:G	0	0
2230-3	C:C	A:A	C:C	C:C	C:C	A:A	C:C	T:T	C:C	A:A	A:A	G:G	C:C	G:G	C:C	A:A	G:G	0	0
2234-2	C:C	A:A	T:T	C:C	C:C	A:A	C:C	T:T	C:C	A:A	A:A	N:N	C:C	G:G	C:C	A:A	G:G	1	5.88235
2238-1	N:N	A:A	N:N	N:N	N:N	G:G	C:C	G:G	C:C	A:A	A:A	N:N	N:N	G:G	C:C	G:G	T:T	6	35.2941
2238-2	C:C	G:G	T:T	C:C	C:C	G:G	C:C	T:T	C:C	A:A	A:A	A:A	C:C	G:G	C:C	G:G	T:T	0	0
2244-1	C:C	N:N	T:T	C:C	C:C	G:G	A:A	T:T	C:C	A:A	T:T	G:G	C:C	G:G	C:C	G:G	T:T	1	5.88235
2244-2	C:C	G:G	T:T	C:C	C:C	G:G	A:A	T:T	C:C	A:A	T:T	G:G	C:C	G:G	C:C	G:G	T:T	0	0
2244-3	C:C	G:G	T:T	C:C	C:C	A:A	N:N	T:T	C:C	A:A	T:T	G:G	C:C	G:G	C:C	G:G	T:T	1	5.88235
2247-2	G:G	G:G	T:T	C:C	C:C	A:A	A:A	T:T	T:T	A:A	A:A	N:N	C:C	G:G	C:C	G:G	T:T	1	5.88235
2249	C:C	A:A	C:C	C:C	C:C	A:A	A:A	T:T	C:C	C:C	A:A	G:G	C:C	G:G	G:G	G:G	G:G	0	0
2255-1	N:N	G:A	N:N	N:N	C:C	N:N	N:N	G:T	N:N	C:C	N:N	G:A	N:N	G:G	C:C	G:G	N:N	9	52.9412
2265-5	C:C	A:A	C:C	C:C	C:C	A:A	A:A	T:T	C:C	A:A	T:T	G:G	C:C	G:G	C:C	G:G	T:T	0	0
2266-4	G:G	G:G	T:T	C:C	T:T	A:A	A:A	G:G	T:T	C:C	A:A	G:G	C:C	G:G	G:G	G:G	T:T	0	0
2275-2	G:G	A:A	C:C	C:C	C:C	A:A	A:A	G:G	T:T	A:A	T:T	G:G	C:C	G:G	C:C	G:G	T:T	0	0
2279-5	C:C	A:A	C:C	C:C	C:C	A:A	A:A	G:G	T:T	A:A	T:T	G:G	C:C	G:G	C:C	G:G	T:T	0	0
2280-2	N:N	A:A	N:N	C:C	C:C	A:A	N:N	G:G	T:T	A:A	T:T	G:G	N:N	G:G	C:C	G:G	T:T	4	23.5294
2284-1	C:C	G:G	T:T	C:C	C:C	A:A	A:A	G:G	C:C	A:A	T:T	A:A	C:C	G:G	C:C	G:G	T:T	0	0
2235-1	G:G	G:G	T:T	C:C	C:C	A:A	C:C	T:T	T:T	A:A	T:T	G:G	C:C	G:G	C:C	G:G	T:T	0	0
2287-4	G:G	A:A	C:C	C:C	C:C	A:A	A:A	G:G	T:T	A:A	T:T	G:G	C:C	G:G	C:C	G:G	T:T	0	0
2300-1	C:C	G:G	T:T	C:C	C:C	A:A	C:C	T:T	T:T	A:A	T:T	G:G	C:C	G:G	C:C	G:G	T:T	0	0
2312-2	N:N	N:N	N:N	N:N	N:N	N:N	N:N	N:N	N:N	N:N	N:N	N:N	N:N	N:N	N:N	N:N	N:N	17	100
2316-3	G:G	G:G	T:T	C:C	C:C	N:N	C:C	T:T	T:T	A:A	T:T	G:G	N:N	G:G	C:C	G:G	T:T	2	11.7647
2317-1	G:G	G:G	T:T	C:C	C:C	A:A	C:C	T:T	T:T	A:A	T:T	G:G	T:T	G:G	C:C	G:G	T:T	0	0
2317-2	G:G	G:G	T:T	C:C	C:C	A:A	C:C	T:T	T:T	A:A	T:T	G:G	T:T	G:G	C:C	G:G	T:T	0	0
2317-3	G:G	G:G	T:T	C:C	C:C	A:A	C:C	T:T	T:T	A:A	T:T	G:G	T:T	G:G	C:C	G:G	T:T	0	0
2345-1	C:C	A:A	C:C	C:C	C:C	A:A	A:A	T:T	T:T	C:C	A:A	N:N	C:C	G:G	C:C	G:G	T:T	1	5.88235
2351-8	G:G	A:A	C:C	C:C	C:C	A:A	A:A	T:T	C:C	C:C	T:T	N:N	C:C	G:G	C:C	G:G	N:N	2	11.7647
2352-5	C:C	G:G	C:C	C:C	C:C	A:A	A:A	T:T	C:C	C:C	A:A	G:A	C:C	G:G	G:G	N:N	T:T	1	5.88235
2354-4	C:C	A:A	C:C	C:C	C:C	A:A	A:A	T:T	C:C	C:C	A:A	G:G	C:C	G:G	C:C	G:G	T:T	0	0
2357-7	G:G	A:A	C:C	C:C	C:C	A:A	A:A	T:T	C:C	C:C	A:A	G:G	C:C	G:G	C:C	G:G	T:T	0	0
2358-10	C:C	G:G	C:C	C:C	C:C	A:A	A:A	T:T	C:C	A:A	T:T	N:N	C:C	G:G	C:C	G:G	T:T	1	5.88235
2360-11	N:N	N:N	N:N	N:N	N:N	N:N	N:N	N:N	N:N	N:N	N:N	N:N	N:N	N:N	N:N	N:N	N:N	17	100
2360-3	N:N	N:N	N:N	N:N	N:N	N:N	N:N	N:N	N:N	N:N	N:N	N:N	N:N	N:N	N:N	N:N	N:N	17	100
2366-3	G:G	G:G	T:T	C:C	C:C	A:A	C:C	T:T	T:T	A:A	T:T	G:G	C:C	G:G	C:C	G:G	T:T	0	0
2369	G:C	G:G	C:T	C:C	C:C	G:A	C:C	G:T	C:T	A:A	T:T	G:A	C:C	G:G	C:C	G:G	T:T	0	0
2371	C:C	A:A	T:T	C:C	C:C	A:A	C:C	T:T	T:T	C:C	T:T	G:G	C:C	G:A	C:C	G:G	T:T	0	0
2377-1	G:G	G:G	T:T	C:C	C:C	A:A	C:C	T:T	T:T	A:A	T:T	G:G	C:C	G:G	C:C	G:G	T:T	0	0
2385-1	C:C	A:A	C:C	C:C	C:C	A:A	A:A	T:T	T:T	C:C	A:A	G:G	C:C	G:G	C:C	G:G	G:G	0	0
2386-1	G:C	G:G	C:T	C:C	C:C	G:A	C:C	G:T	C:T	A:A	T:T	G:A	C:C	G:G	C:C	G:G	T:T	0	0
2386-2	G:G	G:G	T:T	C:C	C:C	A:A	C:C	T:T	T:T	A:A	T:T	G:G	C:C	G:G	C:C	G:G	T:T	0	0
2390-3	C:C	G:G	C:C	C:C	C:C	A:A	A:A	G:G	C:C	A:A	T:T	N:N	C:C	G:G	C:C	G:G	T:T	1	5.88235
2396-3	N:N	N:N	N:N	N:N	N:N	N:N	N:N	N:N	N:N	N:N	N:N	N:N	N:N	N:N	N:N	N:N	N:N	17	100
2396-6	C:C	G:G	C:C	C:C	C:C	A:A	A:A	T:T	C:C	A:A	T:T	G:G	C:C	G:G	C:C	G:G	T:T	0	0
2411-1	G:G	G:G	T:T	C:C	C:C	A:A	A:A	T:T	T:T	C:C	T:T	G:G	C:C	G:G	C:C	A:A	T:T	0	0
2416-4	C:C	G:G	T:T	C:C	C:C	A:A	A:A	G:G	T:T	C:C	A:A	G:G	C:C	G:G	C:C	A:A	T:T	0	0
2419-6	N:N	G:G	T:T	C:C	C:C	G:G	A:A	G:G	C:C	C:C	T:T	G:G	C:C	G:G	C:C	G:A	G:T	1	5.88235
2436-3	C:C	N:N	N:N	N:N	N:N	N:N	N:N	N:N	C:C	C:C	N:N	G:A	N:N	N:N	N:N	N:N	G:T	12	70.5882
2438-1	C:C	G:G	C:C	C:C	C:C	G:G	C:C	G:G	C:C	C:C	T:T	G:G	C:C	A:A	C:C	A:A	G:G	0	0
2441-1	N:N	N:N	N:N	N:N	N:N	N:N	N:N	N:N	N:N	N:N	N:N	N:N	N:N	N:N	N:N	N:N	N:N	17	100
2442-4	C:C	G:G	C:C	C:C	C:C	G:G	C:C	G:G	T:T	C:C	T:T	G:G	C:C	A:A	C:C	A:A	G:G	0	0
2443-1	N:N	A:A	C:C	C:C	N:N	G:G	A:A	G:G	C:C	A:A	A:A	N:N	N:N	G:G	C:C	G:G	N:N	5	29.4118
2475-1	G:G	G:G	T:T	C:C	C:C	A:A	C:C	T:T	T:T	A:A	T:T	G:G	C:C	G:G	C:C	G:G	T:T	0	0
2480-6	G:G	A:A	C:C	C:C	C:C	G:G	C:C	T:T	T:T	A:A	A:A	G:G	C:C	G:G	C:C	A:A	G:G	0	0
2510-2	N:N	N:N	N:N	N:N	N:N	N:N	N:N	N:N	N:N	N:N	N:N	N:N	N:N	N:N	N:N	N:N	N:N	17	100
2516-2	C:C	G:G	T:T	C:C	C:C	G:G	A:A	G:G	C:C	C:C	T:T	G:G	C:C	G:G	G:G	G:G	T:T	0	0
2523-1	C:C	A:A	T:T	C:C	C:C	A:A	C:C	T:T	T:T	C:C	A:A	A:A	C:C	A:A	C:C	G:G	T:T	0	0
2524-1	C:C	G:G	T:T	C:C	C:C	A:A	C:C	T:T	T:T	C:C	A:A	A:A	C:C	G:A	C:C	G:G	T:T	0	0
2537-2	C:C	G:G	T:T	C:C	C:C	A:A	C:C	T:T	C:C	C:C	A:A	G:G	T:T	G:G	C:C	G:G	G:G	0	0
2553-4	G:G	A:A	T:T	C:C	C:C	A:A	A:A	T:T	C:C	A:A	A:A	A:A	C:C	G:G	C:C	G:G	T:T	0	0
2556-2	N:N	N:N	N:N	N:N	N:N	N:N	N:N	N:N	N:N	N:N	N:N	N:N	N:N	N:N	N:N	N:N	N:N	17	100
2559-8	G:G	G:G	T:T	C:C	C:C	A:A	C:C	T:T	C:C	A:A	T:T	A:A	C:C	G:G	C:C	G:G	T:T	0	0
2605-4	C:C	G:G	T:T	C:C	C:C	A:A	C:C	T:T	T:T	C:C	T:T	N:N	T:T	G:G	C:C	A:A	G:G	1	5.88235
2616-1	G:G	G:G	T:T	C:C	C:C	A:A	C:C	T:T	T:T	A:A	T:T	G:G	T:T	G:G	C:C	G:G	T:T	0	0
2630-13	G:G	A:A	T:T	C:C	C:C	A:A	C:C	T:T	C:C	C:C	A:A	A:A	C:C	G:G	C:C	A:A	T:T	0	0
2632-8	G:G	A:A	T:T	C:C	C:C	A:A	C:C	T:T	C:C	C:C	A:A	A:A	C:C	G:G	C:C	A:A	T:T	0	0
2642-5	C:C	G:G	T:T	C:C	C:C	A:A	A:A	T:T	C:C	C:C	T:T	G:G	C:C	G:G	C:C	A:A	G:G	0	0
2672-1	C:C	A:A	T:T	C:C	C:C	A:A	C:C	T:T	C:C	C:A	T:T	G:A	C:C	G:G	C:C	A:A	G:G	0	0
2696-2	C:C	G:G	C:C	C:C	C:C	A:A	A:A	G:G	T:T	C:C	T:T	G:G	C:C	G:G	C:C	A:A	G:G	0	0
2701-2	C:C	A:A	C:C	C:C	C:C	A:A	A:A	T:T	T:T	C:C	T:T	G:G	C:C	A:A	C:C	A:A	G:G	0	0
2702-7	C:C	A:A	C:C	C:C	C:C	A:A	A:A	T:T	T:T	C:C	T:T	G:G	C:C	A:A	C:C	A:A	G:G	0	0
2703-3	C:C	A:A	C:C	C:C	C:C	A:A	A:A	G:G	T:T	C:C	T:T	G:G	C:C	A:A	C:C	A:A	G:G	0	0
2728-2	G:G	A:A	T:T	C:C	C:C	A:A	C:C	G:G	T:T	C:C	A:A	G:G	C:C	G:G	C:C	G:G	T:T	0	0
2772-3	G:G	G:G	T:T	C:C	C:C	A:A	C:C	T:T	T:T	A:A	T:T	N:N	C:C	G:G	C:C	G:G	T:T	1	5.88235
2790-7	G:G	G:G	T:T	C:C	C:C	A:A	C:C	N:N	T:T	A:A	T:T	N:N	C:C	G:G	C:C	G:G	T:T	2	11.7647
2791-1	G:G	G:G	T:T	C:C	C:C	A:A	C:C	T:T	T:T	A:A	T:T	G:G	C:C	G:G	C:C	G:G	T:T	0	0
2799-10	G:G	G:G	T:T	C:C	C:C	A:A	C:C	T:T	T:T	A:A	T:T	G:G	C:C	G:G	C:C	G:G	T:T	0	0
2799-5	G:G	G:G	T:T	C:C	C:C	A:A	C:C	T:T	T:T	A:A	T:T	G:G	C:C	G:G	C:C	G:G	T:T	0	0
2814-5	C:C	G:G	C:C	C:C	C:C	A:A	A:A	G:G	C:C	A:A	T:T	A:A	C:C	G:G	C:C	G:G	T:T	0	0
2837-1	C:C	G:G	T:T	T:T	C:C	A:A	C:C	T:T	C:C	C:C	A:A	A:A	C:C	G:G	C:C	G:G	T:T	0	0
2877-3	C:C	A:A	C:C	C:C	C:C	A:A	A:A	G:G	T:T	C:C	T:T	G:G	C:C	A:A	C:C	A:A	G:G	0	0
2883-5	G:G	A:A	C:C	C:C	C:C	A:A	C:C	T:T	T:T	A:A	A:A	G:G	T:T	G:G	C:C	G:G	T:T	0	0
292-10	G:G	G:G	C:C	C:C	C:C	A:A	A:A	T:T	T:T	A:A	T:T	N:N	C:C	G:G	C:C	G:G	T:T	1	5.88235
318-33	G:C	G:G	C:T	C:C	C:C	A:A	C:A	G:T	T:T	C:C	T:A	G:A	C:C	G:A	G:C	G:G	T:T	0	0
573-1-1	C:C	G:G	C:C	C:C	C:C	G:G	C:C	G:G	C:C	A:A	T:T	A:A	C:C	G:G	C:C	G:G	T:T	0	0
573-2-1	C:C	G:G	C:C	C:C	C:C	G:G	C:C	G:G	C:C	A:A	T:T	A:A	C:C	G:G	C:C	G:G	T:T	0	0
952-2	C:C	A:A	C:C	C:C	C:C	A:A	C:C	T:T	T:T	C:C	A:A	G:G	C:C	A:A	C:C	G:G	T:T	0	0
Aloka	C:C	A:A	T:T	T:T	C:C	A:A	A:A	T:T	T:T	C:C	T:T	A:A	C:C	A:A	G:G	G:A	T:T	0	0
Bahaushe 1	C:C	A:A	T:T	T:T	C:C	A:A	A:A	T:T	T:T	C:C	T:T	A:A	C:C	A:A	G:G	G:A	T:T	0	0
Bahaushe 2	C:C	A:A	T:T	T:T	C:C	A:A	A:A	T:T	T:T	C:C	T:T	A:A	C:C	A:A	G:G	G:G	T:T	0	0
Bosad	C:C	A:A	T:T	T:T	C:C	A:A	A:A	G:G	T:T	C:C	T:T	A:A	C:C	A:A	G:G	A:A	T:T	0	0
Dan'ila	C:C	A:A	T:T	T:T	C:C	G:G	A:A	G:G	T:T	C:C	T:T	A:A	C:C	A:A	G:G	A:A	T:T	0	0
Danmisra	N:N	A:A	N:N	N:N	N:N	N:N	N:N	N:N	N:N	N:N	N:N	N:N	N:N	A:A	N:N	N:N	N:N	15	88.2353
Drum 1	C:C	A:A	T:T	T:T	C:C	A:A	A:A	G:G	T:T	C:C	T:T	A:A	C:C	A:A	G:G	G:G	T:T	0	0
Gwalam	N:N	G:A	T:T	C:T	C:C	A:A	C:A	G:T	N:N	C:A	T:A	N:N	N:N	N:N	G:C	G:A	T:T	5	29.4118
Iro brown eye	N:N	A:A	N:N	N:N	N:N	N:N	N:N	N:N	N:N	N:N	N:N	A:A	N:N	N:N	N:N	G:A	T:T	13	76.4706
Ironbean	C:C	A:A	N:N	N:N	C:C	A:A	A:A	G:T	T:T	C:C	N:N	N:N	N:N	N:N	N:N	N:N	N:N	9	52.9412
Kalbas	C:C	A:A	T:T	N:N	C:C	A:A	A:A	G:G	T:T	C:C	T:T	A:A	C:C	A:A	G:G	A:A	T:T	1	5.88235
Kan/Patis	C:C	A:A	T:T	T:T	C:C	G:G	A:A	G:G	T:T	C:C	T:T	A:A	C:C	A:A	G:G	A:A	T:T	0	0
Kanannado	C:C	N:N	T:T	N:N	C:C	G:G	A:A	G:G	C:T	C:C	N:N	N:N	N:N	N:N	C:C	A:A	T:T	6	35.2941
Oloyin	C:C	A:A	T:T	T:T	C:C	A:A	A:A	G:G	T:T	C:C	T:T	A:A	C:C	A:A	G:G	A:A	T:T	0	0
Silverbrown	C:C	G:A	T:T	C:T	C:C	A:A	A:A	G:G	C:C	C:C	T:T	G:A	C:C	A:A	G:G	G:G	T:T	0	0

## Sheet: SuppFile1-3_Genetic distance
Supplementary File 1-3 Pairwise gentic distance between parents
	1940-1	2130-1	1862-1	2791-1	2265-5	2014-4	1941-1	1960-5	2354-4	1734-1	1983-4	2016-7	2035-1	1908-4	2247-2	1744-1	2235	2438-1	1699-4	1852-2	1678-1	1942-1	1721-2	2553-4	1885-1	2559-8	1830-2	1718-1	1854-1	1932-6	2630-13	2357-7	1845-5	2480-6	1845-3	2345-1	2356	2799-5	2275-2	2358-10	2537-2	1988-2	2385-1	2642-5	573-2-1	2390-3	2883-5	2814-5	2091-2
2130-1	2.77545
1862-1	2.57694	2.23607													Summary statitisics of pairwise genetic distances between all parents
2791-1	1.54616	2.44949	2.23607												Mean	2.4
2265-5	2.57694	2.23607	1.41421	2.23607											Minimum	0
2014-4	1.54616	2.44949	2.64575	1.41421	2.23607										maximum	3.74
1941-1	0.515388	2.72718	2.72718	1.45774	2.72718	1.45774									No. of pairs <2.0	183
1960-5	1.85826	2.64575	2.44949	1	2.44949	1.73205	1.78536								Summary statitisics of genetic distances between male parent (573-1-1) and all other female parents
2354-4	2.57694	2.64575	2	2.64575	1.41421	2.23607	2.72718	2.82843							Mean	2.44
1734-1	3.45733	2.06155	2.91548	3.09233	2.91548	3.09233	3.4187	3.2596	2.91548						Minimum	0
1983-4	3.13498	2.64575	2.82843	3	2.82843	3	3.2596	3.16228	2.82843	2.30489					maximum	3.2
2016-7	2.36181	2.44949	2.64575	2.44949	2.23607	2	2.30489	2.64575	2.23607	2.91548	2.64575				No. of pairs <2.0	19
2035-1	2.96068	2.64575	2	3	2.44949	3.31662	3.09233	3.16228	2.82843	2.91548	3.16228	3.31662			Only parents(184 out of 222) meeting missing datacriteria (<10%) were used for genetic distance analisis
1908-4	1.85826	2.64575	2.82843	1.73205	2.44949	1	1.78536	1.41421	2.44949	3.2596	3.16228	2.23607	3.4641
2247-2	1.15244	2.72718	2.30489	1.45774	2.30489	1.45774	1.45774	1.78536	2.30489	3.4187	2.91548	2.30489	3.09233	1.78536
1744-1	2.96068	3.16228	3	3.16228	2.64575	2.82843	3.09233	3.31662	2.23607	2.91548	2.23607	2	3.60555	3	2.72718
2235	2.57694	2	1.73205	2	2.23607	2.44949	2.52488	2.23607	2.64575	2.30489	3	2.82843	2.64575	2.64575	2.52488	3.16228
2438-1	3.13498	2.23607	2.82843	3	2.82843	3	3.09233	3.16228	2.82843	1.45774	2.82843	3.31662	2.44949	3.16228	3.4187	3.31662	2.23607
1699-4	1.85826	2.64575	2.44949	1.73205	2.44949	1.73205	1.78536	1.41421	2.44949	3.2596	3.4641	2.64575	3.16228	1.41421	1.78536	3.31662	2.23607	3.16228
1852-2	2.57694	2.82843	2.23607	2	2.64575	2.44949	2.52488	1.73205	2.64575	3.09233	3	2.82843	3	2.23607	2.52488	3.16228	2.44949	3	2.23607
1678-1	1.54616	2.44949	2.23607	1.41421	2.23607	2	1.78536	1.73205	2.64575	3.2596	2.64575	2.44949	3	2.23607	1.03078	2.82843	2.44949	3.31662	2.23607	2.44949
1942-1	1.85826	2.23607	2.44949	1.73205	2	1.73205	2.06155	2	2.44949	3.09233	2.44949	2.23607	3.16228	2	1.45774	2.64575	2.64575	3.16228	2.44949	2.64575	1
1721-2	1.54616	2.23607	2.82843	1.73205	2.44949	1	1.45774	2	2.44949	3.09233	2.82843	1.73205	3.4641	1.41421	1.45774	2.64575	2.64575	3.16228	2	2.64575	1.73205	1.41421
2553-4	1.85826	2.64575	2	2.23607	2	2.23607	2.06155	2.44949	2	3.4187	3.16228	2.23607	2.82843	2.44949	1.45774	2.64575	2.64575	3.4641	2	2.64575	1.73205	2	2
1885-1	2.125	2.64575	1.41421	2.23607	2	2.23607	2.30489	2.44949	2	3.2596	3.16228	2.64575	2.44949	2.44949	1.78536	3	2.23607	3.16228	2	2.23607	2.23607	2.44949	2.44949	1.41421
2559-8	1.85826	2	2.23607	1.41421	2.23607	2	1.78536	1.73205	2.64575	2.91548	3	2.44949	3	2.23607	1.78536	3.16228	2	3	1.73205	2.44949	1.41421	1.73205	1.73205	1.73205	2.23607
1830-2	2.57694	3.16228	3	2	3	2.44949	2.52488	1.73205	3	2.72718	3	2.82843	3.60555	2.23607	2.52488	2.82843	2.44949	3	2.23607	2	2.44949	2.64575	2.64575	3	3	2.44949
1718-1	2.125	2.30489	2.30489	2.30489	2.06155	2.30489	2.06155	2.52488	2.30489	2.72718	3.09233	2.30489	2.06155	2.52488	2.52488	3.09233	2.52488	2.30489	2.30489	2.72718	2.52488	2.52488	2.30489	2.06155	2.30489	2.06155	3.09233
1854-1	2.96068	3	2.44949	2.64575	2	2.64575	3.09233	2.44949	2.44949	2.91548	3.16228	2.64575	3.16228	2.44949	2.72718	2.64575	2.64575	3.16228	2.44949	2.64575	2.64575	2.44949	2.82843	2.44949	2.44949	2.64575	2.23607	2.72718
1932-6	2.36181	3.16228	2.64575	2.44949	2.23607	2	2.52488	2.23607	1.73205	3.4187	3	2.44949	3.31662	1.73205	2.06155	2.44949	3.16228	3.31662	2.23607	2	2.44949	2.23607	2.23607	2.23607	2.23607	2.82843	2.44949	2.72718	2.23607
2630-13	1.85826	2.82843	2.64575	2.44949	2.64575	2.44949	1.78536	2.64575	2.23607	3.2596	3.31662	2.44949	3	2.64575	2.30489	2.82843	2.82843	3	2.23607	2.44949	2.44949	2.64575	2.23607	1.73205	2.23607	2	2.82843	1.78536	3	2.44949
2357-7	2.36181	2.82843	1.73205	2.44949	1.73205	2.44949	2.52488	2.64575	1	3.09233	3	2.44949	2.64575	2.64575	2.06155	2.44949	2.44949	3	2.23607	2.44949	2.44949	2.64575	2.64575	1.73205	1.73205	2.44949	2.82843	2.30489	2.64575	2	2
1845-5	2.57694	2.82843	2.23607	2	2.64575	2.44949	2.52488	1.73205	2.64575	3.09233	3	2.82843	3	2.23607	2.52488	3.16228	2.44949	3	2.23607	0	2.44949	2.64575	2.64575	2.64575	2.23607	2.44949	2	2.72718	2.64575	2	2.44949	2.44949
2480-6	2.125	2.82843	2.64575	2.44949	2.64575	2.44949	2.06155	2.64575	2.64575	3.09233	3.31662	2.44949	2.23607	2.64575	2.52488	3.16228	2.82843	2.64575	2.64575	2.82843	2.82843	3	2.64575	2.64575	2.64575	2.82843	3.16228	1.45774	3.31662	2.82843	2.44949	2.44949	2.82843
1845-3	2.43926	2.72718	2.06155	1.78536	2.52488	2.30489	2.38048	1.78536	2.52488	3.01109	2.91548	2.72718	2.91548	2.30489	2.38048	3.09233	2.30489	2.91548	2.30489	0	2.30489	2.52488	2.52488	2.52488	2.06155	2.30489	2.06155	2.60768	2.72718	2.06155	2.30489	2.30489	0	2.72718
2345-1	2.36181	2.72718	2.30489	2.52488	1.78536	2.06155	2.52488	2.72718	1.03078	3.09233	2.52488	1.78536	3.09233	2.30489	2.06155	1.78536	2.91548	3.09233	2.72718	2.52488	2.30489	2.06155	2.06155	2.06155	2.30489	2.72718	2.91548	2.52488	2.72718	1.45774	2.30489	1.45774	2.52488	2.52488	2.38048
2356	2.36181	2.44949	2.23607	2.44949	1.73205	2	2.52488	2.64575	1	2.72718	2.64575	2.44949	3	2.23607	2.06155	2.44949	2.44949	2.64575	2.23607	2.82843	2.44949	2.23607	2.23607	2.23607	2.23607	2.44949	2.82843	2.52488	2.64575	2	2.44949	1.41421	2.82843	2.82843	2.72718	1.45774
2799-5	1.54616	2.44949	2.23607	0	2.23607	1.41421	1.45774	1	2.64575	3.09233	3	2.44949	3	1.73205	1.45774	3.16228	2	3	1.73205	2	1.41421	1.73205	1.73205	2.23607	2.23607	1.41421	2	2.30489	2.64575	2.44949	2.44949	2.44949	2	2.44949	1.78536	2.52488	2.44949
2275-2	2.36181	2.44949	1	2	1.73205	2.44949	2.52488	2.23607	2.23607	3.09233	2.64575	2.44949	2.23607	2.64575	2.06155	2.82843	2	3	2.64575	2	2	2.23607	2.64575	2.23607	1.73205	2.44949	2.82843	2.52488	2.64575	2.44949	2.82843	2	2	2.44949	1.78536	2.06155	2.44949	2
2358-10	2.36181	1.78536	1.78536	2.06155	1.03078	2.06155	2.52488	2.30489	1.78536	2.72718	2.52488	2.30489	2.72718	2.30489	2.06155	2.72718	2.06155	2.72718	2.30489	2.91548	1.78536	1.45774	2.06155	2.06155	2.30489	1.78536	2.91548	2.30489	2.30489	2.52488	2.72718	2.06155	2.91548	2.91548	2.81662	2.06155	1.45774	2.06155	2.06155
2537-2	2.57694	2.82843	3	2.44949	2.64575	2	2.52488	2.23607	2.23607	2.72718	3	2.82843	3.31662	1.73205	2.52488	3.16228	2.82843	2.64575	1.73205	2.44949	2.82843	2.64575	2.23607	2.64575	2.64575	2.44949	2.44949	2.30489	2.64575	2	2.44949	2.44949	2.44949	2.82843	2.52488	2.52488	2	2.44949	3.16228	2.52488
1988-2	2.57694	1.73205	2	2.64575	2	2.23607	2.52488	2.82843	2	2.72718	2.82843	1.73205	2.82843	2.44949	2.52488	2.64575	2.23607	2.82843	2.44949	2.64575	2.64575	2.44949	2	2	2	2.23607	3.31662	2.06155	2.82843	2.64575	2.23607	2.23607	2.64575	2.64575	2.52488	2.06155	2.23607	2.64575	2.23607	2.06155	2.64575
2385-1	2.57694	3	2.44949	2.64575	2	2.23607	2.72718	2.82843	1.41421	2.91548	2.44949	2.23607	2.82843	2.44949	2.30489	2.23607	3	2.82843	2.82843	2.64575	2.64575	2.44949	2.44949	2.44949	2.44949	3	3	2.30489	2.82843	1.73205	2.64575	1.73205	2.64575	2.23607	2.52488	1.03078	1.73205	2.64575	2.23607	2.30489	2.23607	2.44949
2642-5	2.36181	2.82843	2.64575	2.44949	2.23607	2.44949	2.52488	2.64575	2.23607	2.72718	2.64575	3.16228	2.64575	2.64575	2.52488	3.16228	2.82843	2.23607	2.64575	2.82843	2.44949	2.23607	2.64575	2.64575	2.64575	2.44949	2.82843	2.06155	2.64575	2.44949	2.44949	2.44949	2.82843	2.82843	2.72718	2.52488	2	2.44949	2.82843	2.06155	2	3	2.23607
573-2-1	2.77545	0	2.23607	2.44949	2.23607	2.44949	2.72718	2.64575	2.64575	2.06155	2.64575	2.44949	2.64575	2.64575	2.72718	3.16228	2	2.23607	2.64575	2.82843	2.44949	2.23607	2.23607	2.64575	2.64575	2	3.16228	2.30489	3	3.16228	2.82843	2.82843	2.82843	2.82843	2.72718	2.72718	2.44949	2.44949	2.44949	1.78536	2.82843	1.73205	3	2.82843
2390-3	2.57694	1.45774	1.45774	2.30489	1.45774	2.30489	2.72718	2.52488	2.06155	2.52488	2.30489	2.52488	2.52488	2.52488	2.30489	2.91548	1.78536	2.52488	2.52488	2.72718	2.06155	1.78536	2.30489	2.30489	2.06155	2.06155	3.09233	2.52488	2.52488	2.72718	2.91548	2.30489	2.72718	3.09233	2.60768	2.30489	1.78536	2.30489	1.78536	1.03078	2.72718	1.78536	2.52488	2.30489	1.45774
2883-5	2.125	2.82843	2.23607	2	2.23607	2	2.06155	1.73205	2.23607	3.4187	3.31662	2	3	1.73205	2.06155	2.82843	2.44949	3.31662	1.73205	2	2.44949	2.64575	2.23607	2.23607	2.23607	2.44949	2.44949	2.30489	2.64575	2	2.44949	2	2	2	2.06155	2.06155	2.44949	2	2	2.52488	2.44949	2.23607	2.23607	3.16228	2.82843	2.72718
2814-5	2.57694	1.41421	1.73205	2.44949	1.73205	2.44949	2.72718	2.64575	2.23607	2.52488	2.23607	2.44949	2.64575	2.64575	2.30489	2.82843	2	2.64575	2.64575	2.82843	2	1.73205	2.23607	2.23607	2.23607	2	3.16228	2.52488	2.64575	2.82843	2.82843	2.44949	2.82843	3.16228	2.72718	2.30489	2	2.44949	2	1.03078	2.82843	1.73205	2.64575	2.44949	1.41421	0	2.82843
2091-2	2.57694	2.23607	0	2.23607	1.41421	2.64575	2.72718	2.44949	2	2.91548	2.82843	2.64575	2	2.82843	2.30489	3	1.73205	2.82843	2.44949	2.23607	2.23607	2.44949	2.82843	2	1.41421	2.23607	3	2.30489	2.44949	2.64575	2.64575	1.73205	2.23607	2.64575	2.06155	2.30489	2.23607	2.23607	1	1.78536	3	2	2.44949	2.64575	2.23607	1.45774	2.23607	1.73205
2605-4	2.36181	2.91548	3.2596	2.30489	2.91548	2.30489	2.30489	2.06155	2.91548	2.91548	2.72718	2.91548	3.2596	2.06155	2.72718	3.2596	3.09233	2.52488	2.52488	2.30489	2.52488	2.30489	2.30489	3.09233	3.2596	2.52488	2.30489	2.30489	2.91548	2.30489	2.52488	3.09233	2.30489	2.72718	2.38048	2.72718	2.72718	2.30489	3.09233	2.72718	1.78536	3.09233	2.52488	1.78536	2.91548	2.91548	2.72718	2.91548	3.2596
2877-3	2.96068	3	2.44949	3	2.44949	3	3.09233	3.16228	2.44949	2.52488	2.44949	3	2.44949	3.16228	3.09233	2.64575	2.64575	2	3.4641	2.64575	3	2.82843	3.16228	3.16228	2.82843	3.31662	3	2.52488	2.82843	2.64575	3	2.64575	2.64575	2.64575	2.52488	2.30489	2.64575	3	2.23607	2.72718	3	2.82843	2	2.23607	3	2.52488	3	2.64575	2.44949
1689-5	1.15244	2.64575	2.44949	1.73205	2.44949	1.73205	1.45774	2	2.44949	3.4187	2.82843	2.23607	3.16228	2	0	2.64575	2.64575	3.4641	2	2.64575	1	1.41421	1.41421	1.41421	2	1.73205	2.64575	2.52488	2.82843	2.23607	2.23607	2.23607	2.64575	2.64575	2.52488	2.06155	2.23607	1.73205	2.23607	2.06155	2.64575	2.44949	2.44949	2.64575	2.64575	2.30489	2.23607	2.23607	2.44949
2728-2	2.125	2.82843	2.23607	2	2.64575	2	2.06155	2.23607	2.23607	3.09233	3	2.44949	3	2.23607	2.06155	2.82843	2.44949	3	2.23607	1.41421	2.44949	2.64575	2.23607	2.23607	1.73205	2.44949	2.44949	2.52488	3	2	2	2	1.41421	2.44949	1.03078	2.06155	2.44949	2	2	2.91548	2.44949	2.23607	2.23607	2.82843	2.82843	2.72718	2	2.82843	2.23607
2772-3	1.54616	2.30489	2.30489	0	2.30489	1.45774	1.45774	1.03078	2.72718	3.09233	2.91548	2.30489	3.09233	1.78536	1.45774	3.09233	2.06155	3.09233	1.78536	2.06155	1.03078	1.45774	1.45774	2.06155	2.30489	1.03078	2.06155	2.30489	2.72718	2.52488	2.30489	2.52488	2.06155	2.52488	1.84391	2.52488	2.52488	0	2.06155	2.06155	2.52488	2.52488	2.72718	2.52488	2.30489	2.30489	2.06155	2.30489	2.30489
2696-2	2.57694	2.64575	2.44949	2.64575	2.44949	2.64575	2.72718	2.82843	2.44949	2.52488	2	3	2.44949	2.82843	2.72718	3	2.64575	2	3.16228	2.64575	2.64575	2.44949	2.82843	3.16228	2.82843	3	3	2.52488	3.16228	2.64575	3	2.64575	2.64575	2.64575	2.52488	2.30489	2.23607	2.64575	2.23607	2.30489	2.64575	2.82843	2	1.73205	2.64575	2.06155	3	2.23607	2.44949
2442-4	2.96068	2.44949	3	2.82843	3	2.82843	2.91548	3	3	1.78536	2.64575	3.16228	2.64575	3	3.2596	3.16228	2.44949	1	3.31662	2.82843	3.16228	3	3	3.60555	3.31662	3.16228	2.82843	2.52488	3.31662	3.16228	3.16228	3.16228	2.82843	2.44949	2.72718	2.91548	2.82843	2.82843	2.82843	2.91548	2.82843	3	2.64575	2.44949	2.44949	2.72718	3.16228	2.82843	3
2799-10	1.54616	2.44949	2.23607	0	2.23607	1.41421	1.45774	1	2.64575	3.09233	3	2.44949	3	1.73205	1.45774	3.16228	2	3	1.73205	2	1.41421	1.73205	1.73205	2.23607	2.23607	1.41421	2	2.30489	2.64575	2.44949	2.44949	2.44949	2	2.44949	1.78536	2.52488	2.44949	0	2	2.06155	2.44949	2.64575	2.64575	2.44949	2.44949	2.30489	2	2.44949	2.23607
2396-6	2.36181	2	1.73205	2	1	2	2.52488	2.23607	1.73205	2.72718	2.64575	2.44949	2.64575	2.23607	2.06155	2.82843	2	2.64575	2.23607	2.82843	2	1.73205	2.23607	2.23607	2.23607	2	2.82843	2.30489	2.23607	2.44949	2.82843	2	2.82843	2.82843	2.72718	2.06155	1.41421	2	2	0	2.44949	2.23607	2.23607	2	2	1.03078	2.44949	1.41421	1.73205
2632-8	1.85826	2.82843	2.64575	2.44949	2.64575	2.44949	1.78536	2.64575	2.23607	3.2596	3.31662	2.44949	3	2.64575	2.30489	2.82843	2.82843	3	2.23607	2.44949	2.44949	2.64575	2.23607	1.73205	2.23607	2	2.82843	1.78536	3	2.44949	0	2	2.44949	2.44949	2.30489	2.30489	2.44949	2.44949	2.82843	2.72718	2.44949	2.23607	2.64575	2.44949	2.82843	2.91548	2.44949	2.82843	2.64575
2524-1	1.92841	2.5	3.04138	2.06155	2.69258	1.5	1.85826	2.29129	2.29129	2.77545	2.69258	2.06155	3.64005	1.80278	1.85826	2.29129	2.69258	2.87228	2.29129	2.5	2.06155	1.80278	1.11803	2.29129	2.69258	2.06155	2.29129	2.57694	2.87228	2.06155	2.06155	2.5	2.5	2.87228	2.36181	1.85826	2.06155	2.06155	2.87228	2.36181	2.06155	2.29129	2.29129	2.5	2.5	2.57694	2.5	2.5	3.04138
1710-1	1.59687	2.30489	2.06155	0	2.06155	1.45774	1.50555	1.03078	2.52488	3.01109	2.91548	2.30489	2.91548	1.78536	1.50555	3.09233	1.78536	2.91548	1.78536	2.06155	1.45774	1.78536	1.78536	2.30489	2.30489	1.45774	2.06155	2.3202	2.72718	2.52488	2.52488	2.30489	2.06155	2.30489	1.84391	2.38048	2.30489	0	1.78536	1.84391	2.52488	2.52488	2.52488	2.52488	2.30489	2.12916	1.78536	2.30489	2.06155
1916-1	1.85826	2.64575	2.44949	1.73205	2.82843	1.73205	1.78536	1.41421	2.82843	3.2596	3.16228	2.64575	3.16228	1.41421	1.78536	3.31662	2.23607	3.16228	1.41421	1.73205	2.23607	2.44949	2	2.44949	2	2.23607	2.23607	2.72718	2.82843	2.23607	2.64575	2.64575	1.73205	2.64575	1.78536	2.72718	2.64575	1.73205	2.23607	2.72718	2.23607	2.44949	2.82843	3	2.64575	2.52488	1.73205	2.64575	2.44949
1689-4	1.85826	2.64575	2.44949	1.73205	2.82843	1.73205	1.78536	1.41421	2.82843	3.2596	3.16228	2.64575	3.16228	1.41421	1.78536	3.31662	2.23607	3.16228	1.41421	1.73205	2.23607	2.44949	2	2.44949	2	2.23607	2.23607	2.72718	2.82843	2.23607	2.64575	2.64575	1.73205	2.64575	1.78536	2.72718	2.64575	1.73205	2.23607	2.72718	2.23607	2.44949	2.82843	3	2.64575	2.52488	1.73205	2.64575	2.44949
1908-2	1.85826	2.64575	2.82843	1.73205	2.44949	1	1.78536	1.41421	2.44949	3.2596	3.16228	2.23607	3.4641	0	1.78536	3	2.64575	3.16228	1.41421	2.23607	2.23607	2	1.41421	2.44949	2.44949	2.23607	2.23607	2.52488	2.44949	1.73205	2.64575	2.64575	2.23607	2.64575	2.30489	2.30489	2.23607	1.73205	2.64575	2.30489	1.73205	2.44949	2.44949	2.64575	2.64575	2.52488	1.73205	2.64575	2.82843
2703-3	2.96068	3	2.44949	3	2.44949	3	3.09233	3.16228	2.44949	2.52488	2.44949	3	2.44949	3.16228	3.09233	2.64575	2.64575	2	3.4641	2.64575	3	2.82843	3.16228	3.16228	2.82843	3.31662	3	2.52488	2.82843	2.64575	3	2.64575	2.64575	2.64575	2.52488	2.30489	2.64575	3	2.23607	2.72718	3	2.82843	2	2.23607	3	2.52488	3	2.64575	2.44949
1883-1	2.96068	2	1.73205	2.44949	1.73205	2.44949	2.91548	2.64575	1.73205	2.30489	2.64575	2.44949	2.64575	2.64575	2.91548	2.82843	2	2.23607	2.64575	2	2.82843	2.64575	2.64575	2.64575	2.23607	2.44949	2.82843	2.30489	2.64575	2.44949	2.44949	2	2	2.82843	1.78536	2.06155	2	2.44949	2	2.06155	2.44949	1.73205	2.23607	2.44949	2	1.78536	2.44949	2	1.73205
1845-8	2.57694	2.82843	2.23607	2	2.64575	2.44949	2.52488	1.73205	2.64575	3.09233	3	2.82843	3	2.23607	2.52488	3.16228	2.44949	3	2.23607	0	2.44949	2.64575	2.64575	2.64575	2.23607	2.44949	2	2.72718	2.64575	2	2.44949	2.44949	0	2.82843	0	2.52488	2.82843	2	2	2.91548	2.44949	2.64575	2.64575	2.82843	2.82843	2.72718	2	2.82843	2.23607
2419-6	2.55278	2.18661	2.18661	2.41738	2.41738	2.62797	2.71416	2.62797	2.41738	2.25832	2.62797	3.3401	2.18661	2.8229	2.49666	3.3401	2.41738	1.92841	2.62797	2.41738	2.41738	2.41738	2.8229	2.62797	2.18661	2.41738	2.8229	2.43926	2.8229	2.62797	2.62797	2.41738	2.41738	2.8229	2.25832	2.71416	2.18661	2.41738	2.41738	2.25832	2.41738	2.8229	2.62797	1.6298	2.18661	1.99165	3.17707	2.18661	2.18661
2702-7	2.77545	3.16228	2.64575	2.82843	2.23607	2.82843	2.91548	3	2.23607	2.72718	2.64575	2.82843	2.64575	3	2.91548	2.44949	2.82843	2.23607	3.31662	2.82843	2.82843	2.64575	3	3	3	3.16228	2.82843	2.30489	2.64575	2.44949	2.82843	2.44949	2.82843	2.44949	2.72718	2.06155	2.44949	2.82843	2.44949	2.52488	2.82843	3	1.73205	2	3.16228	2.72718	2.82843	2.82843	2.64575
2523-1	2.36181	2.82843	3	2.44949	2.64575	2	2.30489	2.64575	2.23607	2.91548	3	2	3.60555	2.23607	2.30489	2	2.82843	3	2.64575	2.44949	2.44949	2.23607	1.73205	2.23607	2.64575	2.44949	2.44949	2.52488	2.64575	2	2	2.44949	2.44949	2.82843	2.30489	1.78536	2.44949	2.44949	2.82843	2.72718	2.44949	2.23607	2.23607	2.82843	2.82843	2.91548	2.44949	2.82843	3
1983	2.8229	2.57694	2.57694	2.57694	2.36181	2.57694	2.96068	2.77545	2.36181	2.57694	1.15244	2.36181	3.30009	2.77545	2.57694	1.85826	2.77545	2.96068	3.13498	2.77545	2.36181	2.125	2.57694	2.96068	2.96068	2.77545	2.57694	3.13498	2.77545	2.57694	3.13498	2.57694	2.77545	3.30009	2.66145	2.125	2.125	2.57694	2.36181	2.125	2.96068	2.77545	2.36181	2.57694	2.57694	2.125	2.96068	2.125	2.57694
2416-4	1.85826	2.82843	2.64575	2.44949	2.64575	2	2.06155	2.64575	2.23607	3.09233	2.64575	2.82843	3	2.23607	2.06155	2.82843	2.82843	2.64575	2.64575	2.44949	2.44949	2.23607	2.23607	2.64575	2.23607	2.82843	2.82843	2.72718	3	2	2.44949	2.44949	2.44949	2.82843	2.30489	2.06155	2	2.44949	2.44949	2.52488	2.44949	2.64575	2.23607	2	2.82843	2.30489	2.82843	2.44949	2.64575
2701-2	2.77545	3.16228	2.64575	2.82843	2.23607	2.82843	2.91548	3	2.23607	2.72718	2.64575	2.82843	2.64575	3	2.91548	2.44949	2.82843	2.23607	3.31662	2.82843	2.82843	2.64575	3	3	3	3.16228	2.82843	2.30489	2.64575	2.44949	2.82843	2.44949	2.82843	2.44949	2.72718	2.06155	2.44949	2.82843	2.44949	2.52488	2.82843	3	1.73205	2	3.16228	2.72718	2.82843	2.82843	2.64575
2837-1	2.36181	2.44949	3	2.44949	2.64575	2	2.30489	2.64575	2.23607	2.91548	2.64575	2.44949	3.60555	2.23607	2.30489	2.44949	2.82843	3	2.23607	2.82843	2.44949	2.23607	1.73205	2.23607	2.64575	2	2.82843	2.52488	3	2.44949	2	2.44949	2.82843	3.16228	2.72718	2.30489	2	2.44949	3.16228	2.30489	2	2.23607	2.64575	2.44949	2.44949	2.52488	2.82843	2.44949	3
2123-2	2.36181	3	2.44949	2.64575	2.44949	3	2.52488	2.82843	2.82843	3.09233	2.82843	2.64575	2.44949	3.16228	2.52488	3	3	3.16228	2.82843	3	2.23607	2.44949	2.82843	2	2.44949	2.23607	3	1.78536	2.44949	3	2.23607	2.64575	3	2.64575	2.91548	2.91548	3	2.64575	2.64575	2.52488	3	2.82843	2.82843	2.23607	3	2.72718	3	2.64575	2.44949
2132-1	2.19469	2.30489	1.45774	1.78536	1.45774	2.30489	2.38048	1.78536	2.06155	3.01109	2.91548	2.72718	2.52488	2.30489	1.84391	3.09233	1.78536	2.91548	1.78536	2.52488	1.78536	2.06155	2.52488	2.06155	2.06155	1.78536	2.52488	2.38048	2.30489	2.52488	2.72718	1.78536	2.52488	2.72718	2.52488	2.38048	1.78536	1.78536	1.78536	1.06458	2.52488	2.52488	2.52488	2.30489	2.30489	1.50555	2.06155	1.78536	1.45774
2672-1	2.41738	2.54951	2.54951	2.34521	2.12132	2.34521	2.36181	2.54951	2.34521	2.77545	2.91548	2.54951	2.54951	2.54951	2.77545	3.08221	2.73861	2.34521	2.54951	2.54951	2.54951	2.34521	2.34521	2.34521	2.54951	2.12132	2.91548	1.15244	2.54951	2.54951	1.87083	2.54951	2.54951	2.34521	2.41738	2.57694	2.54951	2.34521	2.73861	2.36181	2.12132	2.34521	2.34521	1.58114	2.54951	2.57694	2.73861	2.54951	2.54951
2075-2	2.125	2.23607	2.82843	2.23607	2.44949	1.73205	2.06155	2.44949	2	2.72718	2.82843	2.23607	3.4641	2	2.06155	2.64575	2.64575	2.82843	2	2.64575	2.23607	2	1.41421	2	2.44949	1.73205	2.64575	2.30489	2.82843	2.23607	1.73205	2.23607	2.64575	3	2.52488	2.06155	1.73205	2.23607	3	2.06155	1.73205	2	2.44949	2.23607	2.23607	2.30489	2.64575	2.23607	2.82843
1983-3	2.77545	2.64575	2.82843	2.64575	2.44949	2.64575	2.91548	2.82843	2.44949	2.72718	1.41421	2.23607	3.4641	2.82843	2.52488	1.73205	3	3.16228	3.16228	3	2.23607	2	2.44949	2.82843	3.16228	2.64575	2.64575	3.09233	2.82843	2.64575	3	2.64575	3	3.31662	2.91548	2.06155	2.23607	2.64575	2.64575	2.06155	3	2.82843	2.44949	2.64575	2.64575	2.30489	3	2.23607	2.82843
1685-2	1.15244	2.64575	2.44949	1.73205	2.44949	1.73205	1.45774	2	2.44949	3.4187	2.82843	2.23607	3.16228	2	0	2.64575	2.64575	3.4641	2	2.64575	1	1.41421	1.41421	1.41421	2	1.73205	2.64575	2.52488	2.82843	2.23607	2.23607	2.23607	2.64575	2.64575	2.52488	2.06155	2.23607	1.73205	2.23607	2.06155	2.64575	2.44949	2.44949	2.64575	2.64575	2.30489	2.23607	2.23607	2.44949
2287-4	2.36181	2.44949	1	2	1.73205	2.44949	2.52488	2.23607	2.23607	3.09233	2.64575	2.44949	2.23607	2.64575	2.06155	2.82843	2	3	2.64575	2	2	2.23607	2.64575	2.23607	1.73205	2.44949	2.82843	2.52488	2.64575	2.44949	2.82843	2	2	2.44949	1.78536	2.06155	2.44949	2	0	2.06155	3.16228	2.23607	2.23607	2.82843	2.44949	1.78536	2	2	1
1969-1	2.96068	3.16228	3	3.16228	2.64575	2.82843	3.09233	3.31662	2.23607	2.91548	1.73205	2	3.31662	3	2.72718	1.41421	3.4641	3.31662	3.31662	3.16228	2.82843	2.64575	2.64575	2.64575	3	3.16228	3.16228	2.72718	3	2.44949	2.82843	2.44949	3.16228	2.82843	3.09233	1.78536	2.44949	3.16228	2.82843	2.72718	2.82843	2.64575	1.73205	2.82843	3.16228	2.91548	2.82843	2.82843	3
2411-1	1.54616	3	2.44949	1.73205	2.44949	2.23607	1.78536	2	2.44949	3.2596	2.82843	3	2.82843	2.44949	1.78536	3	2.64575	2.82843	2.44949	2.23607	1.73205	2	2.44949	2.44949	2.44949	2.23607	2.23607	2.52488	2.82843	2.23607	2.23607	2.23607	2.23607	2.64575	2.06155	2.30489	2.23607	1.73205	2.23607	2.30489	2.64575	3.16228	2.44949	1.73205	3	2.52488	2.64575	2.64575	2.44949
1678-6	1.54616	2.44949	2.23607	1.41421	2.23607	2	1.78536	1.73205	2.64575	3.2596	2.64575	2.44949	3	2.23607	1.03078	2.82843	2.44949	3.31662	2.23607	2.44949	0	1	1.73205	1.73205	2.23607	1.41421	2.44949	2.52488	2.64575	2.44949	2.44949	2.44949	2.44949	2.82843	2.30489	2.30489	2.44949	1.41421	2	1.78536	2.82843	2.64575	2.64575	2.44949	2.44949	2.06155	2.44949	2	2.23607
1755-2	2.96068	2.82843	2.64575	2.82843	2.64575	2.82843	2.91548	3	2.64575	2.30489	2.64575	2.82843	2.64575	3	3.2596	2.82843	2.44949	1.73205	3.31662	2.44949	3.16228	3	3	3.31662	3	3.16228	2.82843	2.30489	3	2.82843	2.82843	2.82843	2.44949	2.44949	2.30489	2.52488	2.82843	2.82843	2.44949	2.91548	2.82843	2.64575	2.23607	2.44949	2.82843	2.72718	2.82843	2.82843	2.64575
2012-2	1.85826	2.64575	2.82843	1.73205	2.44949	1	1.78536	1.41421	2.44949	3.2596	3.16228	2.23607	3.4641	0	1.78536	3	2.64575	3.16228	1.41421	2.23607	2.23607	2	1.41421	2.44949	2.44949	2.23607	2.23607	2.52488	2.44949	1.73205	2.64575	2.64575	2.23607	2.64575	2.30489	2.30489	2.23607	1.73205	2.64575	2.30489	1.73205	2.44949	2.44949	2.64575	2.64575	2.52488	1.73205	2.64575	2.82843
1937-1	1.85826	2.23607	2.44949	2.23607	2	1.73205	2.06155	2.44949	2	3.09233	2.82843	2.23607	3.16228	2	1.45774	2.64575	2.64575	3.16228	2	3	1.73205	1.41421	1.41421	1.41421	2	1.73205	3	2.30489	2.44949	2.23607	2.23607	2.23607	3	3	2.91548	2.06155	1.73205	2.23607	2.64575	1.45774	2.23607	2	2.44949	2.23607	2.23607	1.78536	2.64575	1.73205	2.44949
1862-2	2.57694	2.06155	0	2.30489	1.45774	2.72718	2.72718	2.52488	2.06155	2.91548	2.72718	2.52488	2.06155	2.91548	2.30489	2.91548	1.78536	2.91548	2.52488	2.30489	2.06155	2.30489	2.72718	1.78536	1.45774	2.06155	3.09233	2.30489	2.52488	2.72718	2.52488	1.78536	2.30489	2.72718	2.12916	2.30489	2.30489	2.30489	1.03078	1.78536	3.09233	1.78536	2.52488	2.72718	2.06155	1.45774	2.30489	1.45774	0
1849-3	2.57694	2.82843	2.23607	2	2.64575	2.44949	2.52488	1.73205	2.64575	3.09233	3	2.82843	3	2.23607	2.52488	3.16228	2.44949	3	2.23607	0	2.44949	2.64575	2.64575	2.64575	2.23607	2.44949	2	2.72718	2.64575	2	2.44949	2.44949	0	2.82843	0	2.52488	2.82843	2	2	2.91548	2.44949	2.64575	2.64575	2.82843	2.82843	2.72718	2	2.82843	2.23607
1686-1	2.36181	2.52488	2.52488	2.30489	2.06155	1.78536	2.30489	2.52488	2.06155	2.91548	2.72718	0	3.2596	2.06155	2.30489	2.06155	2.72718	3.2596	2.52488	2.72718	2.52488	2.30489	1.78536	2.30489	2.52488	2.52488	2.72718	2.30489	2.52488	2.30489	2.52488	2.30489	2.72718	2.30489	2.60768	1.78536	2.30489	2.30489	2.30489	2.30489	2.72718	1.78536	2.06155	3.09233	2.52488	2.52488	1.78536	2.52488	2.52488
1856-5	2.57694	2.23607	0	2.23607	1.41421	2.64575	2.72718	2.44949	2	2.91548	2.82843	2.64575	2	2.82843	2.30489	3	1.73205	2.82843	2.44949	2.23607	2.23607	2.44949	2.82843	2	1.41421	2.23607	3	2.30489	2.44949	2.64575	2.64575	1.73205	2.23607	2.64575	2.06155	2.30489	2.23607	2.23607	1	1.78536	3	2	2.44949	2.64575	2.23607	1.45774	2.23607	1.73205	0
2053-1	3.13498	2.72718	2.30489	3.2596	2.72718	3.57071	3.2596	3.4187	2.72718	2.72718	2.91548	3.4187	1.03078	3.71652	3.2596	3.4187	2.91548	2.30489	3.4187	2.91548	3.09233	3.2596	3.57071	2.91548	2.72718	3.09233	3.57071	2.30489	3.4187	3.2596	2.72718	2.52488	2.91548	2.52488	2.81662	2.91548	2.91548	3.2596	2.52488	2.91548	3.2596	2.91548	2.72718	2.52488	2.72718	2.72718	3.2596	2.72718	2.30489
2279-5	2.57694	2.23607	1.41421	2.23607	1.41421	2.23607	2.72718	2.44949	2	2.91548	2.44949	2.23607	2.44949	2.44949	2.30489	2.64575	2.23607	2.82843	2.82843	2.23607	2.23607	2	2.44949	2.44949	2	2.64575	3	2.52488	2.44949	2.23607	3	2.23607	2.23607	2.64575	2.06155	1.78536	2.23607	2.23607	1	1.78536	3	2	2	2.64575	2.23607	1.45774	2.23607	1.73205	1.41421
2136-2	1.9192	2.30489	1.45774	1.78536	2.06155	2.06155	2.12916	2.06155	2.30489	3.01109	2.91548	2.91548	2.52488	2.30489	1.50555	3.2596	1.78536	2.91548	1.78536	2.30489	1.78536	2.06155	2.30489	1.78536	1.03078	1.78536	2.72718	2.55278	2.52488	2.52488	2.52488	2.06155	2.30489	2.91548	2.12916	2.60768	2.06155	1.78536	1.78536	1.84391	2.52488	2.30489	2.72718	2.30489	2.30489	1.50555	2.52488	1.78536	1.45774
2352-5	2.43926	2.57694	2.57694	2.77545	2.125	2.36181	2.60768	2.96068	1.54616	2.60768	2.36181	2.125	3.13498	2.57694	2.38048	2.125	2.77545	2.77545	2.57694	3.13498	2.57694	2.36181	2.36181	2.36181	2.57694	2.57694	2.77545	2.60768	2.57694	2.36181	2.36181	1.85826	3.13498	2.96068	3.05778	1.84391	1.15244	2.77545	2.77545	1.84391	2.36181	2.36181	2.125	2.125	2.57694	2.12916	2.77545	2.125	2.57694
2244-2	2.36181	2	2.23607	2	1.73205	2	2.52488	2.23607	2.23607	2.72718	3	2.82843	2.64575	2.23607	2.06155	3.16228	2.44949	2.64575	2.23607	2.82843	2	1.73205	2.23607	2.23607	2.23607	2	2.82843	2.30489	2.23607	2.44949	2.82843	2.44949	2.82843	2.82843	2.72718	2.52488	2	2	2.44949	1.45774	2.44949	2.64575	2.64575	2	2	1.78536	2.82843	2	2.23607
2249	2.96068	3	2.44949	3	2	2.64575	3.09233	3.16228	1.41421	2.52488	2.44949	2.23607	2.82843	2.82843	2.72718	2.23607	3	2.82843	2.82843	3	3	2.82843	2.82843	2.44949	2.44949	3	3	2.30489	2.44949	2.23607	2.64575	1.73205	3	2.64575	2.91548	1.78536	1.73205	3	2.64575	2.30489	2.23607	2.44949	1.41421	2.23607	3	2.52488	2.64575	2.64575	2.44949
Bahaushe1	2.8229	3.20156	3.04138	2.87228	2.69258	2.87228	2.96068	3.04138	2.69258	2.96068	2.29129	2.5	3.5	3.04138	2.77545	1.5	3.20156	3.20156	3.3541	2.87228	2.5	2.29129	2.69258	2.69258	3.04138	2.87228	2.5	2.96068	2.29129	2.5	2.69258	2.87228	2.87228	3.3541	2.77545	2.36181	2.87228	2.87228	2.87228	2.77545	3.20156	3.04138	2.69258	2.69258	3.20156	2.96068	3.20156	2.87228	3.04138
Aloka	2.8229	3.20156	3.04138	2.87228	2.69258	2.87228	2.96068	3.04138	2.69258	2.96068	2.29129	2.5	3.5	3.04138	2.77545	1.5	3.20156	3.20156	3.3541	2.87228	2.5	2.29129	2.69258	2.69258	3.04138	2.87228	2.5	2.96068	2.29129	2.5	2.69258	2.87228	2.87228	3.3541	2.77545	2.36181	2.87228	2.87228	2.87228	2.77545	3.20156	3.04138	2.69258	2.69258	3.20156	2.96068	3.20156	2.87228	3.04138
Kalbas	2.86647	3.09233	2.91548	3.09233	2.91548	3.09233	3.01109	3.2596	2.91548	2.81662	2.30489	2.72718	3.2596	3.2596	3.01109	2.06155	3.09233	2.91548	3.57071	2.72718	2.72718	2.52488	2.91548	2.91548	2.91548	3.09233	2.72718	3.01109	2.52488	2.72718	2.72718	3.09233	2.72718	3.4187	2.60768	2.60768	3.09233	3.09233	2.72718	3.01109	3.4187	2.91548	2.91548	2.72718	3.09233	2.81662	3.4187	2.72718	2.91548
Bahaushe2	2.96068	3.16228	3	2.82843	2.64575	2.82843	3.09233	3	2.64575	2.91548	2.23607	2.44949	3.60555	3	2.72718	1.41421	3.16228	3.31662	3.31662	2.82843	2.44949	2.23607	2.64575	2.64575	3	2.82843	2.44949	3.09233	2.23607	2.44949	2.82843	2.82843	2.82843	3.4641	2.72718	2.30489	2.82843	2.82843	2.82843	2.72718	3.16228	3	2.64575	2.82843	3.16228	2.91548	3.16228	2.82843	3
Danila	3.13498	3	3.16228	3.31662	3.16228	3.31662	3.2596	3.4641	3.16228	2.72718	2.44949	3	3.16228	3.4641	3.2596	2.23607	3.31662	2.82843	3.74166	3	3	2.82843	3.16228	3.16228	3.16228	3.31662	3	3.09233	2.82843	3	3	3.31662	3	3.31662	2.91548	2.91548	3.31662	3.31662	3	3.2596	3.60555	3.16228	3.16228	3	3	3.09233	3.60555	3	3.16228
KanPatis	3.13498	3	3.16228	3.31662	3.16228	3.31662	3.2596	3.4641	3.16228	2.72718	2.44949	3	3.16228	3.4641	3.2596	2.23607	3.31662	2.82843	3.74166	3	3	2.82843	3.16228	3.16228	3.16228	3.31662	3	3.09233	2.82843	3	3	3.31662	3	3.31662	2.91548	2.91548	3.31662	3.31662	3	3.2596	3.60555	3.16228	3.16228	3	3	3.09233	3.60555	3	3.16228
Silverbrown	3.04908	2.59808	2.39792	2.78388	2.39792	2.78388	3.17707	2.95804	2.39792	2.18661	2.17945	2.78388	3.1225	2.95804	2.8229	2.17945	2.39792	2.59808	2.95804	2.59808	2.59808	2.39792	2.78388	2.59808	2.39792	2.59808	2.39792	3.0052	1.93649	2.59808	2.78388	2.59808	2.59808	3.57071	2.47171	2.62797	2.39792	2.78388	2.59808	2.41738	2.78388	2.59808	2.78388	2.39792	2.59808	2.18661	3.27872	2.17945	2.39792
Drum1	3.13498	3	2.82843	3	2.82843	3	3.2596	3.16228	2.82843	2.72718	2	2.64575	3.4641	3.16228	2.91548	1.73205	3	3.16228	3.4641	2.64575	2.64575	2.44949	2.82843	2.82843	2.82843	3	2.64575	3.2596	2.44949	2.64575	3	3	2.64575	3.60555	2.52488	2.52488	3	3	2.64575	2.91548	3.31662	2.82843	2.82843	3	3	2.72718	3.31662	2.64575	2.82843
Oloyin	2.96068	3.16228	3	3.16228	3	3.16228	3.09233	3.31662	3	2.91548	2.23607	2.82843	3.31662	3.31662	3.09233	2	3.16228	3	3.60555	2.82843	2.82843	2.64575	3	3	3	3.16228	2.82843	3.09233	2.64575	2.82843	2.82843	3.16228	2.82843	3.4641	2.72718	2.72718	3.16228	3.16228	2.82843	3.09233	3.4641	3	3	2.82843	3.16228	2.91548	3.4641	2.82843	3
Bosad	2.96068	3.16228	3	3.16228	3	3.16228	3.09233	3.31662	3	2.91548	2.23607	2.82843	3.31662	3.31662	3.09233	2	3.16228	3	3.60555	2.82843	2.82843	2.64575	3	3	3	3.16228	2.82843	3.09233	2.64575	2.82843	2.82843	3.16228	2.82843	3.4641	2.72718	2.72718	3.16228	3.16228	2.82843	3.09233	3.4641	3	3	2.82843	3.16228	2.91548	3.4641	2.82843	3
2030-1	2.57694	2.64575	2	2.23607	1.41421	2.23607	2.72718	2.44949	1.41421	2.91548	2.82843	2.64575	2.82843	2.44949	2.30489	2.64575	2.64575	2.82843	2.44949	2.23607	2.23607	2	2.44949	2	2	2.23607	2.64575	2.30489	2	1.73205	2.23607	1.73205	2.23607	3	2.06155	1.78536	1.73205	2.23607	2.23607	1.78536	2.23607	2.44949	2	1.73205	2.64575	2.06155	2.64575	2.23607	2
1683-2	2.36181	2.44949	2.64575	2.44949	2.64575	2	2.52488	2.64575	2.23607	2.72718	2.64575	2.82843	3	2.23607	2.06155	2.82843	2.82843	2.64575	2.64575	2.44949	2.44949	2.23607	2.23607	2.64575	2.23607	2.82843	2.82843	2.91548	3	2	2.82843	2.44949	2.44949	2.82843	2.30489	2.06155	2	2.44949	2.44949	2.52488	2.44949	2.64575	2.23607	2.44949	2.44949	2.30489	2.82843	2.44949	2.64575
2234-2	2.125	2.72718	2.72718	2.52488	2.30489	2.06155	2.06155	2.72718	2.30489	3.09233	3.2596	2.30489	2.72718	2.30489	2.52488	3.09233	2.91548	2.72718	2.30489	2.91548	2.72718	2.52488	2.06155	2.06155	2.30489	2.30489	3.2596	1.03078	2.72718	2.52488	1.78536	2.52488	2.91548	2.06155	2.81662	2.52488	2.52488	2.52488	2.91548	2.52488	2.06155	2.06155	2.30489	2.06155	2.72718	2.72718	2.52488	2.72718	2.72718
292-10	1.85826	2.30489	1.78536	1.45774	1.78536	2.06155	2.06155	1.78536	2.30489	3.09233	2.52488	2.30489	2.72718	2.30489	1.45774	2.72718	2.06155	3.09233	2.30489	2.52488	1.03078	1.45774	2.06155	2.06155	2.30489	1.78536	2.52488	2.52488	2.72718	2.52488	2.72718	2.06155	2.52488	2.52488	2.38048	2.06155	2.06155	1.45774	1.45774	1.45774	2.91548	2.52488	2.30489	2.52488	2.30489	1.78536	2.06155	1.78536	1.78536
2029	2.96068	2	2.64575	2.44949	2.64575	2.44949	2.91548	2.64575	2.64575	1.78536	2.64575	3.16228	2.64575	2.64575	2.91548	3.4641	2.44949	1.73205	2.64575	2.44949	2.82843	2.64575	2.64575	3	2.64575	2.44949	2.82843	2.30489	3	2.82843	2.82843	2.82843	2.44949	2.82843	2.30489	2.91548	2.44949	2.44949	2.82843	2.52488	2	2.64575	2.64575	2	2	2.30489	3.16228	2.44949	2.64575
2036-1	2.36181	1.73205	2	2.23607	1.41421	2.23607	2.52488	2.44949	2	2.72718	2.44949	2.23607	2.82843	2.44949	2.06155	2.64575	2.23607	2.82843	2.44949	3	1.73205	1.41421	2	2	2.44949	1.73205	3	2.30489	2.44949	2.64575	2.64575	2.23607	3	3	2.91548	2.06155	1.73205	2.23607	2.23607	0	2.64575	2	2.44949	2.23607	1.73205	1.03078	2.64575	1	2
1917	1.54616	2.44949	2.64575	2	2.23607	1.41421	1.45774	2.23607	2.23607	3.09233	3.31662	2.44949	3	1.73205	2.06155	3.16228	2.44949	2.64575	1.73205	2.82843	2.44949	2.23607	1.73205	2.23607	2.23607	2	2.82843	1.78536	2.64575	2.44949	2	2.44949	2.82843	2.44949	2.72718	2.52488	2	2	2.82843	2.06155	2	2.23607	2.64575	2	2.44949	2.30489	2.44949	2.44949	2.64575
2159-2	1.15244	2.44949	3	2	2.64575	1.41421	1.03078	2.23607	2.64575	3.2596	3	2	3.31662	1.73205	1.78536	2.82843	2.82843	3	2.23607	2.82843	2	1.73205	1	2.23607	2.64575	2	2.82843	2.06155	3	2.44949	2	2.82843	2.82843	2.44949	2.72718	2.30489	2.44949	2	2.82843	2.30489	2.44949	2.23607	2.64575	2.44949	2.44949	2.52488	2.44949	2.44949	3
318-33	1.92841	2.23607	2.23607	1.73205	2.23607	1.73205	1.99609	2	2	2.24653	2	2	3	2	1.70935	2	2	2.44949	2.23607	2	1.73205	1.73205	1.73205	2.23607	2.23607	2	1.73205	2.57694	2.44949	2	2.23607	2	2	2.64575	1.78536	1.70935	1.73205	1.73205	2	1.99609	2.23607	2.23607	2	2.23607	2.23607	1.99609	2.23607	2	2.23607
1697-3	2.57694	1.5	2.06155	2.29129	2.06155	2.29129	2.72718	2.5	2.5	2.52488	2.69258	2.87228	2.5	2.5	2.30489	3.20156	2.29129	2.5	2.5	2.69258	2.06155	1.80278	2.29129	2.29129	2.06155	2.06155	3.04138	2.52488	2.5	2.69258	2.87228	2.69258	2.69258	3.04138	2.57694	2.72718	2.29129	2.29129	2.29129	1.78536	2.69258	2.29129	2.87228	2.29129	1.5	1.45774	3.04138	1.5	2.06155
2166-3	2.125	2.23607	2	2.23607	1.41421	1.73205	2.30489	2.44949	1.41421	2.91548	2.82843	2.23607	2.82843	2	1.78536	2.64575	2.23607	2.82843	2	3	2.23607	2	2	2	2	2.23607	3	2.30489	2.44949	2.23607	2.64575	1.73205	3	2.64575	2.91548	1.78536	1	2.23607	2.23607	1.03078	2.23607	2	2	2.23607	2.23607	1.45774	2.23607	1.73205	2
1740	2.36181	2.44949	2.64575	2.44949	2.64575	2	2.52488	2.64575	2.23607	2.72718	2.64575	2.82843	3	2.23607	2.06155	2.82843	2.82843	2.64575	2.64575	2.44949	2.44949	2.23607	2.23607	2.64575	2.23607	2.82843	2.82843	2.91548	3	2	2.82843	2.44949	2.44949	2.82843	2.30489	2.06155	2	2.44949	2.44949	2.52488	2.44949	2.64575	2.23607	2.44949	2.44949	2.30489	2.82843	2.44949	2.64575
2217	2.36181	1.41421	2.23607	2	1.73205	2	2.30489	2.23607	2.23607	2.52488	2.64575	2	3	2.23607	2.30489	2.82843	2	2.64575	2.23607	2.82843	2	1.73205	1.73205	2.23607	2.64575	1.41421	2.82843	2.06155	2.64575	2.82843	2.44949	2.44949	2.82843	2.82843	2.72718	2.30489	2	2	2.44949	1.03078	2.44949	1.73205	2.64575	2.44949	1.41421	1.45774	2.44949	1.41421	2.23607
2230-3	2.36181	2.64575	2.44949	2.64575	2	2.23607	2.30489	2.82843	2	2.91548	3.16228	2.23607	2.44949	2.44949	2.72718	3	2.64575	2.44949	2.44949	3	3	2.82843	2.44949	2.44949	2.44949	2.64575	3.31662	1.03078	2.82843	2.64575	2.23607	2.23607	3	1.73205	2.91548	2.30489	2.23607	2.64575	2.64575	2.30489	2.23607	2	2	2.23607	2.64575	2.52488	2.23607	2.64575	2.44949
1071-4	2.77545	3	2.82843	3	2.44949	2.64575	2.91548	3.16228	2	3.09233	2	1.73205	3.4641	2.82843	2.52488	1	3.31662	3.4641	3.16228	3	2.64575	2.44949	2.44949	2.44949	2.82843	3	3	2.91548	2.82843	2.23607	2.64575	2.23607	3	3	2.91548	1.45774	2.23607	3	2.64575	2.52488	3	2.44949	2	3	3	2.72718	2.64575	2.64575	2.82843
1674-1	2.125	2.64575	2.44949	2.23607	2.44949	1.73205	2.30489	2.44949	2	2.91548	2.44949	2.64575	3.16228	2	1.78536	2.64575	2.64575	2.82843	2.44949	2.23607	2.23607	2	2	2.44949	2	2.64575	2.64575	2.91548	2.82843	1.73205	2.64575	2.23607	2.23607	3	2.06155	1.78536	1.73205	2.23607	2.23607	2.30489	2.23607	2.44949	2	2.23607	2.64575	2.06155	2.64575	2.23607	2.44949
2119-2	1.85826	2.44949	1.73205	1.41421	1.73205	2	2.06155	1.73205	2.23607	3.09233	3	2.82843	2.64575	2.23607	1.45774	3.16228	2	3	1.73205	2.44949	1.41421	1.73205	2.23607	1.73205	1.73205	1.41421	2.44949	2.30489	2.23607	2.44949	2.44949	2	2.44949	2.82843	2.30489	2.52488	2	1.41421	2	1.45774	2.44949	2.64575	2.64575	2	2.44949	1.78536	2.44949	2	1.73205
2179-1	2.67804	0.866025	2.17945	2.17945	2.17945	2.17945	2.62797	2.39792	2.39792	1.92841	2.59808	2.59808	2.59808	2.39792	2.62797	3.1225	1.93649	1.93649	2.39792	2.39792	2.39792	2.17945	2.17945	2.59808	2.39792	1.93649	2.78388	2.30489	2.78388	2.78388	2.59808	2.59808	2.39792	2.78388	2.24653	2.62797	2.17945	2.17945	2.39792	1.92841	2.39792	1.93649	2.78388	2.39792	0.866025	1.6298	2.78388	1.65831	2.17945
2113-2	2.125	2.23607	1.41421	1.73205	1.41421	2.23607	2.30489	2	2	2.91548	2.82843	2.64575	2.44949	2.44949	1.78536	3	1.73205	2.82843	2	2.64575	1.73205	2	2.44949	2	2	1.73205	2.64575	2.30489	2.44949	2.64575	2.64575	1.73205	2.64575	2.64575	2.52488	2.30489	1.73205	1.73205	1.73205	1.03078	2.64575	2.44949	2.44949	2.23607	2.23607	1.45774	2.23607	1.73205	1.41421
2046-2	2.57694	1	2.44949	2.64575	2.44949	2.23607	2.52488	2.82843	2.44949	2.30489	2.82843	2.23607	2.82843	2.44949	2.52488	3	2.23607	2.44949	2.44949	3	2.64575	2.44949	2	2.44949	2.44949	2.23607	3.31662	2.30489	3.16228	3	2.64575	2.64575	3	2.64575	2.91548	2.52488	2.23607	2.64575	2.64575	2.06155	2.64575	1.41421	2.82843	3	1	1.78536	2.64575	1.73205	2.44949
1084-6	2.57694	1	2.44949	2.64575	2.44949	2.23607	2.52488	2.82843	2.44949	2.30489	2.82843	2.23607	2.82843	2.44949	2.52488	3	2.23607	2.44949	2.44949	3	2.64575	2.44949	2	2.44949	2.44949	2.23607	3.31662	2.30489	3.16228	3	2.64575	2.64575	3	2.64575	2.91548	2.52488	2.23607	2.64575	2.64575	2.06155	2.64575	1.41421	2.82843	3	1	1.78536	2.64575	1.73205	2.44949
1906-1	2.57694	2.44949	2.23607	2.44949	1.73205	2	2.52488	2.64575	1.73205	3.09233	3.31662	2	2.64575	2.23607	2.52488	2.82843	2.44949	3	2.23607	2.82843	2.82843	2.64575	2.23607	2.23607	2.23607	2.44949	3.16228	2.06155	2.64575	2.44949	2.44949	2	2.82843	2.44949	2.72718	2.06155	2	2.44949	2.44949	2.06155	2.44949	1.73205	2.23607	2.82843	2.44949	2.30489	2	2.44949	2.23607
1294-8	2.77545	2.82843	2.23607	2.82843	1.73205	2.44949	2.91548	3	1	2.72718	2.64575	2	3	2.64575	2.52488	2	2.82843	3	2.64575	2.82843	2.82843	2.64575	2.64575	2.23607	2.23607	2.82843	2.82843	2.52488	2.23607	2	2.44949	1.41421	2.82843	2.82843	2.72718	1.45774	1.41421	2.82843	2.44949	2.06155	2.44949	2.23607	1.73205	2.44949	2.82843	2.30489	2.44949	2.44949	2.23607
2124-1	2.36181	2.44949	1	2	1.73205	2.44949	2.52488	2.23607	2.23607	3.09233	3	2.82843	2.23607	2.64575	2.06155	3.16228	2	3	2.23607	2	2	2.23607	2.64575	1.73205	1	2	2.82843	2.30489	2.23607	2.44949	2.44949	2	2	2.82843	1.78536	2.52488	2.44949	2	1.41421	2.06155	2.82843	2.23607	2.64575	2.44949	2.44949	1.78536	2.44949	2	1
2131	2.57694	2.23607	0	2.23607	1.41421	2.64575	2.72718	2.44949	2	2.91548	2.82843	2.64575	2	2.82843	2.30489	3	1.73205	2.82843	2.44949	2.23607	2.23607	2.44949	2.82843	2	1.41421	2.23607	3	2.30489	2.44949	2.64575	2.64575	1.73205	2.23607	2.64575	2.06155	2.30489	2.23607	2.23607	1	1.78536	3	2	2.44949	2.64575	2.23607	1.45774	2.23607	1.73205	0
1945-1	2.96068	1.78536	2.72718	2.52488	2.72718	2.52488	2.91548	2.72718	3.09233	1.78536	2.52488	2.72718	2.72718	2.72718	2.91548	3.4187	2.52488	2.30489	2.72718	2.91548	2.72718	2.52488	2.52488	2.91548	2.72718	2.30489	2.91548	2.30489	2.72718	3.2596	3.09233	3.2596	2.91548	2.91548	2.81662	3.2596	2.91548	2.52488	2.91548	2.52488	2.52488	2.52488	3.09233	2.52488	1.78536	2.30489	3.2596	2.30489	2.72718
2230-2	1.92841	2.87228	2.5	2.29129	2.29129	2.06155	1.85826	2.5	2.29129	3.13498	3.3541	2.5	2.5	2.29129	2.36181	3.20156	2.69258	2.69258	2.06155	2.69258	2.69258	2.69258	2.29129	2.06155	2.06155	2.29129	3.04138	0.892679	2.69258	2.5	1.80278	2.29129	2.69258	1.80278	2.57694	2.57694	2.5	2.29129	2.69258	2.57694	2.06155	2.29129	2.29129	2.06155	2.87228	2.77545	2.29129	2.87228	2.5
1150-2	2.77545	1.73205	2.44949	2.23607	2.44949	2.23607	2.72718	2.44949	2.44949	2.06155	2.82843	3	2.82843	2.44949	2.72718	3.31662	2.23607	2	2.44949	2.23607	2.64575	2.44949	2.44949	2.82843	2.44949	2.23607	2.64575	2.52488	2.82843	2.64575	2.64575	2.64575	2.23607	3	2.06155	2.72718	2.23607	2.23607	2.64575	2.30489	2.23607	2.44949	2.82843	2.23607	1.73205	2.06155	3	2.23607	2.44949
2188-1	2.57694	2	2.23607	2	2.23607	2	2.52488	2.23607	2.23607	2.30489	2.64575	2.82843	3	2.23607	2.52488	3.16228	2	2.23607	2.23607	2	2.44949	2.23607	2.23607	2.64575	2.23607	2	2.44949	2.52488	2.64575	2.44949	2.44949	2.44949	2	3.16228	1.78536	2.52488	2	2	2.44949	2.06155	2	2.23607	2.64575	2	2	1.78536	2.82843	2	2.23607
1144-9	2.36181	2.44949	2.64575	2	2.23607	2	2.30489	2.23607	2.64575	2.91548	2.64575	2	3	2.23607	2.30489	2.82843	2.82843	3	2.64575	2.44949	2	1.73205	1.73205	2.23607	2.64575	2	2.82843	1.78536	2.64575	2.44949	2.44949	2.82843	2.44949	2.44949	2.30489	2.30489	2.82843	2	2.44949	2.30489	2.44949	2.23607	2.23607	2.44949	2.44949	2.52488	2.44949	2.44949	2.64575
2022	2.77545	1.73205	2	2.23607	2.44949	2.64575	2.72718	2.44949	2.44949	2.06155	2.82843	3	2.44949	2.82843	2.72718	3.31662	1.73205	2	2.44949	2.23607	2.64575	2.82843	2.82843	2.82843	2.44949	2.23607	2.64575	2.52488	3.16228	3	2.64575	2.23607	2.23607	2.64575	2.06155	2.72718	2.23607	2.23607	2.23607	2.30489	2.64575	2.44949	2.82843	2.64575	1.73205	2.06155	2.64575	2.23607	2
2238-2	2.125	1.73205	2.82843	2.23607	2.44949	1.73205	2.06155	2.44949	2.44949	2.72718	3.16228	2.23607	3.16228	2	2.06155	3	2.64575	2.82843	2	3	2.23607	2	1.41421	2	2.44949	1.73205	3	2.06155	2.82843	2.64575	2.23607	2.64575	3	2.64575	2.91548	2.52488	2.23607	2.23607	3	2.06155	2.23607	2	2.82843	2.64575	1.73205	2.30489	2.64575	2.23607	2.82843
2116-2	2.125	2.06155	1.45774	1.78536	1.45774	2.30489	2.30489	2.06155	2.06155	2.91548	2.72718	2.52488	2.52488	2.52488	1.78536	2.91548	1.78536	2.91548	2.06155	2.72718	1.45774	1.78536	2.30489	1.78536	2.06155	1.45774	2.72718	2.30489	2.52488	2.72718	2.52488	1.78536	2.72718	2.72718	2.60768	2.30489	1.78536	1.78536	1.78536	1.03078	2.72718	2.30489	2.52488	2.30489	2.06155	1.45774	2.30489	1.45774	1.45774
2104-1	2.125	2.23607	1.41421	1.73205	1.41421	2.23607	2.30489	2	2	2.91548	2.82843	2.64575	2.44949	2.44949	1.78536	3	1.73205	2.82843	2	2.64575	1.73205	2	2.44949	2	2	1.73205	2.64575	2.30489	2.44949	2.64575	2.64575	1.73205	2.64575	2.64575	2.52488	2.30489	1.73205	1.73205	1.73205	1.03078	2.64575	2.44949	2.44949	2.23607	2.23607	1.45774	2.23607	1.73205	1.41421
1974-1	2.36181	2.23607	2.44949	2.23607	2	2.23607	2.52488	2.44949	2.44949	2.72718	2.82843	2.64575	3.16228	2.44949	2.06155	2.64575	2.23607	2.82843	2.44949	3	1.73205	1.41421	2	2	2.44949	1.73205	2.64575	2.52488	2	2.64575	2.64575	2.64575	3	3.31662	2.91548	2.52488	2.23607	2.23607	2.64575	1.45774	2.64575	2.44949	2.82843	2.23607	2.23607	1.78536	3	1.73205	2.44949
2300-1	1.85826	2.23607	2.44949	1	2	1	1.78536	1.41421	2.44949	2.91548	2.82843	2.23607	3.16228	1.41421	1.78536	3	2.23607	2.82843	2	2.23607	1.73205	1.41421	1.41421	2.44949	2.44949	1.73205	2.23607	2.30489	2.44949	2.23607	2.64575	2.64575	2.23607	2.64575	2.06155	2.30489	2.23607	1	2.23607	1.78536	2.23607	2.44949	2.44949	2.23607	2.23607	2.06155	2.23607	2.23607	2.44949
1960-2	1.9192	1.78536	2.06155	1.45774	2.06155	2.06155	1.84391	1.78536	2.52488	2.81662	2.91548	2.30489	2.91548	2.30489	1.84391	3.09233	1.78536	2.91548	1.78536	2.52488	1.45774	1.78536	1.78536	1.78536	2.30489	0	2.52488	2.06155	2.72718	2.91548	2.06155	2.30489	2.52488	2.72718	2.38048	2.60768	2.30489	1.45774	2.30489	1.50555	2.52488	2.06155	2.91548	2.52488	1.78536	1.84391	2.30489	1.78536	2.06155
1957-2	1.85826	2	2.23607	1.41421	2.23607	2	1.78536	1.73205	2.64575	2.91548	3	2.44949	3	2.23607	1.78536	3.16228	2	3	1.73205	2.44949	1.41421	1.73205	1.73205	1.73205	2.23607	0	2.44949	2.06155	2.64575	2.82843	2	2.44949	2.44949	2.82843	2.30489	2.72718	2.44949	1.41421	2.44949	1.78536	2.44949	2.23607	3	2.44949	2	2.06155	2.44949	2	2.23607
2032-2	2.57694	0.707107	2.12132	2.34521	1.87083	2.34521	2.62797	2.54951	2.34521	2.18661	2.54951	2.34521	2.54951	2.54951	2.41738	2.91548	2.12132	2.34521	2.54951	2.91548	2.12132	1.87083	2.12132	2.34521	2.54951	1.87083	3.08221	2.18661	2.73861	2.91548	2.73861	2.54951	2.91548	2.73861	2.8229	2.41738	2.12132	2.34521	2.34521	1.26244	2.73861	1.87083	2.73861	2.54951	0.707107	1.26244	2.73861	1.22474	2.12132
2161	2.49666	2.57694	2.57694	2.125	2.36181	2.36181	2.43926	2.36181	2.36181	2.66145	2.36181	2.125	2.96068	2.57694	2.43926	2.57694	2.77545	2.77545	2.77545	2.125	2.125	2.125	2.125	2.36181	2.77545	2.125	2.57694	1.99165	2.96068	2.36181	2.125	2.36181	2.125	2.36181	1.9192	1.9192	2.57694	2.125	2.36181	2.43926	2.36181	2.36181	1.85826	2.36181	2.57694	2.66145	2.36181	2.57694	2.57694
2317-1	1.85826	2.64575	2.44949	1	2.44949	1.73205	1.78536	0	2.82843	3.2596	3.16228	2.64575	3.16228	1.41421	1.78536	3.31662	2.23607	3.16228	1.41421	1.73205	1.73205	2	2	2.44949	2.44949	1.73205	1.73205	2.52488	2.44949	2.23607	2.64575	2.64575	1.73205	2.64575	1.78536	2.72718	2.64575	1	2.23607	2.30489	2.23607	2.82843	2.82843	2.64575	2.64575	2.52488	1.73205	2.64575	2.44949
1682-2	2.125	2.23607	2	2.23607	2	1.73205	2.30489	2.44949	2	2.91548	2.82843	2.64575	2.82843	2	1.78536	3	2.23607	2.82843	2	2.64575	2.23607	2	2	2	1.41421	2.23607	3	2.52488	2.44949	2.23607	2.64575	2.23607	2.64575	3	2.52488	2.30489	1.73205	2.23607	2.23607	1.78536	2.23607	2	2.44949	2.23607	2.23607	1.45774	2.64575	1.73205	2
2371	2.41738	2.69258	2.5	1.80278	2.06155	1.80278	2.36181	2.06155	2.06155	2.77545	2.87228	2.29129	3.20156	2.06155	2.36181	2.5	2.5	2.69258	2.5	1.80278	2.29129	2.06155	2.06155	2.5	2.5	2.29129	2.06155	2.36181	2.29129	1.80278	2.29129	2.29129	1.80278	2.69258	1.54616	1.85826	2.29129	1.80278	2.29129	2.36181	2.29129	2.5	2.06155	2.29129	2.69258	2.57694	2.29129	2.69258	2.5
1263-3	2.49666	2.77545	2.77545	2.36181	2.36181	2.36181	2.66145	2.57694	2.36181	2.66145	1.85826	2.125	3.30009	2.57694	2.19469	2.125	3.13498	3.13498	2.96068	2.57694	1.85826	1.54616	2.125	2.36181	2.77545	2.36181	2.36181	2.66145	2.36181	2.125	2.57694	2.57694	2.57694	3.13498	2.43926	1.9192	2.36181	2.36181	2.57694	2.19469	2.57694	2.77545	2.125	2.125	2.77545	2.43926	2.96068	2.36181	2.77545
2155-2	2.57694	2.82843	2.64575	2.44949	2.23607	2	2.52488	2.64575	1.73205	2.72718	3	2	3.31662	2.23607	2.52488	2	2.44949	2.64575	2.64575	2.44949	2.82843	2.64575	2.23607	2.64575	2.64575	2.82843	2.44949	2.52488	2.64575	2	2.44949	2	2.44949	2.44949	2.30489	1.45774	2	2.44949	2.44949	2.52488	2.44949	2.23607	1.73205	2.82843	2.82843	2.72718	2	2.82843	2.64575
952-2	2.57694	2.82843	2.64575	2.44949	2.23607	2	2.52488	2.64575	1.73205	2.72718	3	2	3.31662	2.23607	2.52488	2	2.44949	2.64575	2.64575	2.44949	2.82843	2.64575	2.23607	2.64575	2.64575	2.82843	2.44949	2.52488	2.64575	2	2.44949	2	2.44949	2.44949	2.30489	1.45774	2	2.44949	2.44949	2.52488	2.44949	2.23607	1.73205	2.82843	2.82843	2.72718	2	2.82843	2.64575
2026	2.36181	2.44949	1.73205	2	1.73205	2.44949	2.52488	2.23607	1.73205	2.72718	2.64575	2.82843	2.64575	2.64575	2.06155	2.82843	2	2.64575	2.23607	2.44949	2	2.23607	2.64575	2.23607	2.23607	2	2.44949	2.52488	2.64575	2.44949	2.44949	1.41421	2.44949	2.82843	2.30489	2.06155	1.41421	2	2	1.45774	2.44949	2.64575	2.23607	2	2.44949	1.78536	2.44949	2	1.73205
2112-2	2.125	2.23607	2	1.73205	1.41421	1.73205	2.30489	2	2	2.91548	2.82843	2.64575	2.82843	2	1.78536	3	2.23607	2.82843	2	2.64575	1.73205	1.41421	2	2	2	1.73205	2.64575	2.30489	2	2.23607	2.64575	2.23607	2.64575	3	2.52488	2.30489	1.73205	1.73205	2.23607	1.03078	2.23607	2.44949	2.44949	1.73205	2.23607	1.45774	2.64575	1.73205	2
1679-2	2.36181	2.44949	2.23607	2.44949	2.23607	2	2.52488	2.64575	1.73205	2.72718	2.64575	2.82843	3	2.23607	2.06155	2.82843	2.44949	2.64575	2.23607	2.44949	2.44949	2.23607	2.23607	2.23607	1.73205	2.44949	2.82843	2.72718	2.64575	2	2.44949	2	2.44949	3.16228	2.30489	2.06155	1.41421	2.44949	2.44949	2.06155	2	2.23607	2.23607	2	2.44949	1.78536	2.82843	2	2.23607
1894	2.125	2.23607	2.44949	2.23607	2	1.73205	2.06155	2.44949	2	3.09233	3.16228	1.73205	3.16228	2	2.06155	2.64575	2.64575	3.16228	2	2.64575	2.23607	2	1.41421	1.41421	2	1.73205	3	1.78536	2.44949	2.23607	1.73205	2.23607	2.64575	2.64575	2.52488	2.06155	2.23607	2.23607	2.64575	2.06155	2.23607	1.41421	2.44949	2.64575	2.23607	2.30489	2.23607	2.23607	2.44949
2042-2	2.125	2.23607	2	1.73205	1.41421	1.73205	2.30489	2	2	2.91548	2.82843	2.64575	2.82843	2	1.78536	3	2.23607	2.82843	2	2.64575	1.73205	1.41421	2	2	2	1.73205	2.64575	2.30489	2	2.23607	2.64575	2.23607	2.64575	3	2.52488	2.30489	1.73205	1.73205	2.23607	1.03078	2.23607	2.44949	2.44949	1.73205	2.23607	1.45774	2.64575	1.73205	2
2111-2	2.12916	2.06155	2.06155	1.45774	1.45774	1.45774	2.12916	1.78536	2.06155	2.81662	2.91548	2.52488	2.91548	1.78536	1.84391	3.09233	2.06155	2.72718	1.78536	2.52488	1.78536	1.45774	1.78536	2.06155	2.06155	1.45774	2.52488	2.12916	2.06155	2.30489	2.52488	2.30489	2.52488	2.91548	2.38048	2.38048	1.78536	1.45774	2.30489	1.06458	2.06155	2.30489	2.52488	1.78536	2.06155	1.50555	2.52488	1.78536	2.06155
2616-1	1.85826	2.64575	2.44949	1	2.44949	1.73205	1.78536	0	2.82843	3.2596	3.16228	2.64575	3.16228	1.41421	1.78536	3.31662	2.23607	3.16228	1.41421	1.73205	1.73205	2	2	2.44949	2.44949	1.73205	1.73205	2.52488	2.44949	2.23607	2.64575	2.64575	1.73205	2.64575	1.78536	2.72718	2.64575	1	2.23607	2.30489	2.23607	2.82843	2.82843	2.64575	2.64575	2.52488	1.73205	2.64575	2.44949
2475-1	1.54616	2.44949	2.23607	0	2.23607	1.41421	1.45774	1	2.64575	3.09233	3	2.44949	3	1.73205	1.45774	3.16228	2	3	1.73205	2	1.41421	1.73205	1.73205	2.23607	2.23607	1.41421	2	2.30489	2.64575	2.44949	2.44949	2.44949	2	2.44949	1.78536	2.52488	2.44949	0	2	2.06155	2.44949	2.64575	2.64575	2.44949	2.44949	2.30489	2	2.44949	2.23607
2386-2	1.54616	2.44949	2.23607	0	2.23607	1.41421	1.45774	1	2.64575	3.09233	3	2.44949	3	1.73205	1.45774	3.16228	2	3	1.73205	2	1.41421	1.73205	1.73205	2.23607	2.23607	1.41421	2	2.30489	2.64575	2.44949	2.44949	2.44949	2	2.44949	1.78536	2.52488	2.44949	0	2	2.06155	2.44949	2.64575	2.64575	2.44949	2.44949	2.30489	2	2.44949	2.23607
2235-1	1.54616	2.44949	2.23607	0	2.23607	1.41421	1.45774	1	2.64575	3.09233	3	2.44949	3	1.73205	1.45774	3.16228	2	3	1.73205	2	1.41421	1.73205	1.73205	2.23607	2.23607	1.41421	2	2.30489	2.64575	2.44949	2.44949	2.44949	2	2.44949	1.78536	2.52488	2.44949	0	2	2.06155	2.44949	2.64575	2.64575	2.44949	2.44949	2.30489	2	2.44949	2.23607
2516-2	2.96068	2.23607	2.44949	2.64575	2.44949	2.64575	3.09233	2.82843	2.44949	2.06155	2.44949	3	2.82843	2.82843	2.72718	3	2.64575	2.44949	2.82843	2.64575	2.64575	2.44949	2.82843	2.82843	2.44949	2.64575	2.64575	2.91548	2.44949	2.64575	3	2.64575	2.64575	3.31662	2.52488	2.72718	2.23607	2.64575	2.64575	2.30489	2.64575	2.82843	2.82843	2.23607	2.23607	2.06155	3.31662	2.23607	2.44949
2229-2	2.62797	2.5	2.69258	2.87228	2.29129	2.5	2.57694	3.04138	2.06155	2.57694	3.20156	2.5	2.29129	2.69258	2.96068	3.04138	2.87228	2.06155	2.69258	3.04138	3.20156	3.04138	2.69258	2.69258	2.69258	2.87228	3.3541	1.15244	3.04138	2.69258	2.29129	2.29129	3.04138	1.5	2.96068	2.36181	2.29129	2.87228	2.87228	2.57694	2.29129	2.29129	2.06155	2.29129	2.5	2.77545	2.5	2.87228	2.69258
2155-1	2.125	3	3.16228	2.64575	2.82843	2.23607	2.06155	2.82843	2.44949	3.09233	2.82843	2.23607	3.16228	2.44949	2.52488	2.64575	3.31662	2.82843	2.82843	2.64575	2.64575	2.44949	2	2.44949	2.82843	2.64575	3	1.78536	3.16228	2.23607	1.73205	2.64575	2.64575	2.23607	2.52488	2.06155	2.64575	2.64575	3	2.91548	2.23607	2.44949	2	2.23607	3	3.09233	2.64575	3	3.16228
2132-1v2	2.125	2.23607	1.41421	1.73205	2	2.23607	2.30489	2	2.44949	2.91548	2.82843	3	2.44949	2.44949	1.78536	3.31662	1.73205	2.82843	2	2.23607	1.73205	2	2.44949	2	1.41421	1.73205	2.64575	2.52488	2.44949	2.64575	2.64575	2.23607	2.23607	3	2.06155	2.72718	2.23607	1.73205	1.73205	1.78536	2.64575	2.44949	2.82843	2.23607	2.23607	1.45774	2.64575	1.73205	1.41421
2133-3	2.38048	2.06155	2.06155	2.06155	2.06155	2.06155	2.38048	2.30489	2.52488	3.01109	2.52488	2.06155	2.91548	2.30489	2.12916	2.72718	2.52488	3.09233	2.72718	2.06155	1.78536	1.45774	1.78536	2.06155	2.06155	2.06155	2.91548	2.38048	2.52488	2.30489	2.52488	2.72718	2.06155	2.91548	1.84391	2.12916	2.72718	2.06155	1.78536	2.12916	2.91548	1.78536	2.52488	2.72718	2.06155	1.84391	2.52488	1.78536	2.06155
2188-2	2.96068	2	2.64575	2.44949	2.64575	2.44949	2.91548	2.64575	2.64575	1.78536	2.64575	2.82843	3	2.64575	2.91548	3.16228	2.44949	2.23607	2.64575	2.44949	2.82843	2.64575	2.64575	3	2.64575	2.44949	2.44949	2.72718	2.64575	2.82843	2.82843	2.82843	2.44949	3.16228	2.30489	2.91548	2.44949	2.44949	2.82843	2.52488	2.44949	2.64575	3	2.44949	2	2.30489	3.16228	2.44949	2.64575
2155-3_1	2.36181	2.44949	2.64575	2.44949	2.23607	2	2.30489	2.64575	1.73205	2.91548	3	2	3.31662	2.23607	2.30489	2.44949	2.82843	3	2.23607	2.44949	2.44949	2.23607	1.73205	1.73205	2.23607	2	2.82843	2.06155	2.64575	2	1.41421	2	2.44949	2.82843	2.30489	1.78536	2	2.44949	2.82843	2.30489	2	1.73205	2.23607	2.44949	2.44949	2.52488	2.44949	2.44949	2.64575
1907-2	2.86647	2.30489	2.30489	2.91548	2.52488	2.72718	2.81662	3.09233	2.06155	2.81662	2.91548	2.30489	2.72718	2.91548	2.81662	2.72718	2.52488	2.91548	2.72718	2.52488	2.91548	2.91548	2.52488	2.30489	2.30489	2.52488	3.2596	2.55278	3.2596	2.72718	2.06155	2.06155	2.52488	2.91548	2.38048	2.12916	2.30489	2.91548	2.52488	2.60768	2.72718	1.45774	2.52488	3.09233	2.30489	2.38048	2.52488	2.30489	2.30489
2317-3	1.85826	2.64575	2.44949	1	2.44949	1.73205	1.78536	0	2.82843	3.2596	3.16228	2.64575	3.16228	1.41421	1.78536	3.31662	2.23607	3.16228	1.41421	1.73205	1.73205	2	2	2.44949	2.44949	1.73205	1.73205	2.52488	2.44949	2.23607	2.64575	2.64575	1.73205	2.64575	1.78536	2.72718	2.64575	1	2.23607	2.30489	2.23607	2.82843	2.82843	2.64575	2.64575	2.52488	1.73205	2.64575	2.44949
2244-3	2.12916	2.06155	2.06155	1.45774	1.45774	1.45774	2.12916	1.78536	2.06155	2.81662	2.91548	2.52488	2.91548	1.78536	1.84391	3.09233	2.06155	2.72718	1.78536	2.52488	1.78536	1.45774	1.78536	2.06155	2.06155	1.45774	2.52488	2.12916	2.06155	2.30489	2.52488	2.30489	2.52488	2.91548	2.38048	2.38048	1.78536	1.45774	2.30489	1.06458	2.06155	2.30489	2.52488	1.78536	2.06155	1.50555	2.52488	1.78536	2.06155
2244-1	2.43926	2.06155	2.06155	2.06155	1.45774	2.06155	2.60768	2.30489	2.06155	2.81662	3.09233	2.72718	2.52488	2.30489	2.12916	3.09233	2.52488	2.72718	2.30489	2.72718	2.06155	1.78536	2.30489	2.06155	2.06155	2.06155	2.91548	2.12916	2.06155	2.30489	2.72718	2.30489	2.72718	2.72718	2.60768	2.38048	2.06155	2.06155	2.30489	1.50555	2.52488	2.52488	2.52488	2.06155	2.06155	1.84391	2.72718	2.06155	2.06155
2366-3	1.54616	2.44949	2.23607	0	2.23607	1.41421	1.45774	1	2.64575	3.09233	3	2.44949	3	1.73205	1.45774	3.16228	2	3	1.73205	2	1.41421	1.73205	1.73205	2.23607	2.23607	1.41421	2	2.30489	2.64575	2.44949	2.44949	2.44949	2	2.44949	1.78536	2.52488	2.44949	0	2	2.06155	2.44949	2.64575	2.64575	2.44949	2.44949	2.30489	2	2.44949	2.23607
2377-1	1.54616	2.44949	2.23607	0	2.23607	1.41421	1.45774	1	2.64575	3.09233	3	2.44949	3	1.73205	1.45774	3.16228	2	3	1.73205	2	1.41421	1.73205	1.73205	2.23607	2.23607	1.41421	2	2.30489	2.64575	2.44949	2.44949	2.44949	2	2.44949	1.78536	2.52488	2.44949	0	2	2.06155	2.44949	2.64575	2.64575	2.44949	2.44949	2.30489	2	2.44949	2.23607
2369	1.92841	1.22474	1.87083	1.22474	1.87083	1.58114	1.85826	1.58114	2.34521	2.36181	2.54951	2.12132	2.54951	1.87083	1.85826	2.91548	1.58114	2.34521	1.87083	2.12132	1.58114	1.58114	1.58114	2.12132	2.12132	1.22474	2.34521	1.99609	2.54951	2.54951	2.34521	2.34521	2.12132	2.34521	1.92841	2.36181	2.12132	1.22474	1.87083	1.54616	2.34521	1.87083	2.54951	2.34521	1.22474	1.54616	2.12132	1.58114	1.87083
2317-2	1.85826	2.64575	2.44949	1	2.44949	1.73205	1.78536	0	2.82843	3.2596	3.16228	2.64575	3.16228	1.41421	1.78536	3.31662	2.23607	3.16228	1.41421	1.73205	1.73205	2	2	2.44949	2.44949	1.73205	1.73205	2.52488	2.44949	2.23607	2.64575	2.64575	1.73205	2.64575	1.78536	2.72718	2.64575	1	2.23607	2.30489	2.23607	2.82843	2.82843	2.64575	2.64575	2.52488	1.73205	2.64575	2.44949
2386-1	1.92841	1.22474	1.87083	1.22474	1.87083	1.58114	1.85826	1.58114	2.34521	2.36181	2.54951	2.12132	2.54951	1.87083	1.85826	2.91548	1.58114	2.34521	1.87083	2.12132	1.58114	1.58114	1.58114	2.12132	2.12132	1.22474	2.34521	1.99609	2.54951	2.54951	2.34521	2.34521	2.12132	2.34521	1.92841	2.36181	2.12132	1.22474	1.87083	1.54616	2.34521	1.87083	2.54951	2.34521	1.22474	1.54616	2.12132	1.58114	1.87083
2180-1	2.36181	2.44949	2.64575	2.44949	2.23607	2	2.30489	2.64575	1.73205	2.91548	3	2	3.31662	2.23607	2.30489	2.44949	2.82843	3	2.23607	2.44949	2.44949	2.23607	1.73205	1.73205	2.23607	2	2.82843	2.06155	2.64575	2	1.41421	2	2.44949	2.82843	2.30489	1.78536	2	2.44949	2.82843	2.30489	2	1.73205	2.23607	2.44949	2.44949	2.52488	2.44949	2.44949	2.64575
2181-1	2.57694	3	3.16228	3	2.82843	2.64575	2.52488	3.16228	2.44949	2.72718	3.16228	2.64575	3.16228	2.82843	2.91548	2.64575	3	2.44949	2.82843	3	3	2.82843	2.44949	2.44949	2.82843	2.64575	3	1.78536	2.82843	2.64575	1.73205	2.64575	3	2.64575	2.91548	2.52488	2.64575	3	3.31662	2.91548	2.23607	2.44949	2.44949	2.23607	3	3.09233	3	3	3.16228
2266-4	2.36181	3.16228	2.64575	2.44949	3	2.44949	2.52488	2.64575	2.64575	3.09233	2.64575	2.82843	3	2.64575	2.06155	2.82843	2.82843	3.31662	2.64575	2.44949	2.44949	2.64575	2.64575	2.64575	2.23607	2.82843	2.44949	3.2596	3	2.44949	2.82843	2.44949	2.44949	3.16228	2.30489	2.52488	2.44949	2.44949	2.44949	2.91548	2.82843	3	2.64575	2.82843	3.16228	2.72718	2.82843	2.82843	2.64575
2180-2	2.36181	2.44949	2.64575	2.44949	2.23607	2	2.30489	2.64575	1.73205	2.91548	3	2	3.31662	2.23607	2.30489	2.44949	2.82843	3	2.23607	2.44949	2.44949	2.23607	1.73205	1.73205	2.23607	2	2.82843	2.06155	2.64575	2	1.41421	2	2.44949	2.82843	2.30489	1.78536	2	2.44949	2.82843	2.30489	2	1.73205	2.23607	2.44949	2.44949	2.52488	2.44949	2.44949	2.64575
573-1-1	2.77545	0	2.23607	2.44949	2.23607	2.44949	2.72718	2.64575	2.64575	2.06155	2.64575	2.44949	2.64575	2.64575	2.72718	3.16228	2	2.23607	2.64575	2.82843	2.44949	2.23607	2.23607	2.64575	2.64575	2	3.16228	2.30489	3	3.16228	2.82843	2.82843	2.82843	2.82843	2.72718	2.72718	2.44949	2.44949	2.44949	1.78536	2.82843	1.73205	3	2.82843	0	1.45774	2.82843	1.41421	2.23607
No. comb<0.2	50	20	28	51	39	46	40	40	21	6	4	6	1	31	52	9	17	5	30	12	45	44	39	20	14	43	5	17	1	7	11	17	11	3	29	23	25	39	19	44	4	21	8	10	17	45	10	33	19
[truncated: 134 more columns]
